# Supplementary material for: Nuclear paxillin functions as a molecular switch for alternative splicing in neurons during a critical period of brain development
Source: EMBO J. 2025 Sep 9;44(21):5965–92. doi: 10.1038/s44318-025-00560-8 (PMC12583701; doi:10.1038/s44318-025-00560-8)
Supplement: Supplementary file 3 — Source data Fig. 1 [file 44318_2025_560_MOESM3_ESM.zip]

Archive with 243 entries (232 files):
- Figure1/
- __MACOSX/._Figure1
- Figure1/1A/
- __MACOSX/Figure1/._1A
- Figure1/._1A
- Figure1/1C/
- __MACOSX/Figure1/._1C
- Figure1/._1C
- Figure1/1G/
- __MACOSX/Figure1/._1G
- Figure1/._1G
- Figure1/1H/
- __MACOSX/Figure1/._1H
- Figure1/._1H
- Figure1/1I/
- __MACOSX/Figure1/._1I
- Figure1/._1I
- Figure1/1J/
- __MACOSX/Figure1/._1J
- Figure1/._1J
- Figure1/1K/
- __MACOSX/Figure1/._1K
- Figure1/._1K
- Figure1/1D/
- __MACOSX/Figure1/._1D
- Figure1/._1D
- Figure1/1E/
- __MACOSX/Figure1/._1E
- Figure1/._1E
- Figure1/source data_Figure EV1C (pan-Paxillin)_final.tiff
- __MACOSX/Figure1/._source data_Figure EV1C (pan-Paxillin)_final.tiff
- Figure1/1F/
- Figure1/._source data_Figure EV1C (pan-Paxillin)_final.tiff
- Figure1/1A/Primary neuron_DIV10_DAPI.tif
- __MACOSX/Figure1/1A/._Primary neuron_DIV10_DAPI.tif
- Figure1/1A/._Primary neuron_DIV10_DAPI.tif
- Figure1/1A/Primary neuron_DIV10_p-PaxillinS119.tif
- __MACOSX/Figure1/1A/._Primary neuron_DIV10_p-PaxillinS119.tif
- Figure1/1A/._Primary neuron_DIV10_p-PaxillinS119.tif
- Figure1/1A/Primary neuron_DIV10_Tuj-1.tif
- __MACOSX/Figure1/1A/._Primary neuron_DIV10_Tuj-1.tif
- Figure1/1A/._Primary neuron_DIV10_Tuj-1.tif
- Figure1/1A/Primary neuron_DIV14_DAPI.tif
- __MACOSX/Figure1/1A/._Primary neuron_DIV14_DAPI.tif
- Figure1/1A/._Primary neuron_DIV14_DAPI.tif
- Figure1/1A/Primary neuron_DIV14_p-PaxillinS119.tif
- __MACOSX/Figure1/1A/._Primary neuron_DIV14_p-PaxillinS119.tif
- Figure1/1A/._Primary neuron_DIV14_p-PaxillinS119.tif
- Figure1/1A/Primary neuron_DIV14_Tuj-1.tif
- __MACOSX/Figure1/1A/._Primary neuron_DIV14_Tuj-1.tif
- Figure1/1A/._Primary neuron_DIV14_Tuj-1.tif
- Figure1/1A/Primary neuron_DIV3_DAPI.tif
- __MACOSX/Figure1/1A/._Primary neuron_DIV3_DAPI.tif
- Figure1/1A/._Primary neuron_DIV3_DAPI.tif
- Figure1/1A/Primary neuron_DIV3_p-PaxillinS119.tif
- __MACOSX/Figure1/1A/._Primary neuron_DIV3_p-PaxillinS119.tif
- Figure1/1A/._Primary neuron_DIV3_p-PaxillinS119.tif
- Figure1/1A/Primary neuron_DIV3_Tuj-1.tif
- __MACOSX/Figure1/1A/._Primary neuron_DIV3_Tuj-1.tif
- Figure1/1A/._Primary neuron_DIV3_Tuj-1.tif
- Figure1/1A/Primary neuron_DIV5_DAPI.tif
- __MACOSX/Figure1/1A/._Primary neuron_DIV5_DAPI.tif
- Figure1/1A/._Primary neuron_DIV5_DAPI.tif
- Figure1/1A/Primary neuron_DIV5_p-PaxillinS119.tif
- __MACOSX/Figure1/1A/._Primary neuron_DIV5_p-PaxillinS119.tif
- Figure1/1A/._Primary neuron_DIV5_p-PaxillinS119.tif
- Figure1/1A/Primary neuron_DIV5_Tuj-1.tif
- __MACOSX/Figure1/1A/._Primary neuron_DIV5_Tuj-1.tif
- Figure1/1A/._Primary neuron_DIV5_Tuj-1.tif
- Figure1/1A/Primary neuron_DIV7_DAPI.tif
- __MACOSX/Figure1/1A/._Primary neuron_DIV7_DAPI.tif
- Figure1/1A/._Primary neuron_DIV7_DAPI.tif
- Figure1/1A/Primary neuron_DIV7_p-PaxillinS119.tif
- __MACOSX/Figure1/1A/._Primary neuron_DIV7_p-PaxillinS119.tif
- Figure1/1A/._Primary neuron_DIV7_p-PaxillinS119.tif
- Figure1/1A/Primary neuron_DIV7_Tuj-1.tif
- __MACOSX/Figure1/1A/._Primary neuron_DIV7_Tuj-1.tif
- Figure1/1A/._Primary neuron_DIV7_Tuj-1.tif
- Figure1/1C/quantification of p-PaxillinS119 NC ratio_DIV3-14.xlsx
- __MACOSX/Figure1/1C/._quantification of p-PaxillinS119 NC ratio_DIV3-14.xlsx
- Figure1/1C/._quantification of p-PaxillinS119 NC ratio_DIV3-14.xlsx
- Figure1/1G/Primary neuron_Control_DIV4_DAPI.tif
- __MACOSX/Figure1/1G/._Primary neuron_Control_DIV4_DAPI.tif
- Figure1/1G/._Primary neuron_Control_DIV4_DAPI.tif
- Figure1/1G/Primary neuron_Control_DIV4_importinB2.tif
- __MACOSX/Figure1/1G/._Primary neuron_Control_DIV4_importinB2.tif
- Figure1/1G/._Primary neuron_Control_DIV4_importinB2.tif
- Figure1/1G/Primary neuron_Control_DIV4_p-PaxillinS119.tif
- __MACOSX/Figure1/1G/._Primary neuron_Control_DIV4_p-PaxillinS119.tif
- Figure1/1G/._Primary neuron_Control_DIV4_p-PaxillinS119.tif
- Figure1/1G/Primary neuron_Control_DIV4_Tuj-1.tif
- __MACOSX/Figure1/1G/._Primary neuron_Control_DIV4_Tuj-1.tif
- Figure1/1G/._Primary neuron_Control_DIV4_Tuj-1.tif
- Figure1/1G/Primary neuron_Control_DIV7_DAPI.tif
- __MACOSX/Figure1/1G/._Primary neuron_Control_DIV7_DAPI.tif
- Figure1/1G/._Primary neuron_Control_DIV7_DAPI.tif
- Figure1/1G/Primary neuron_Control_DIV7_importinB2.tif
- __MACOSX/Figure1/1G/._Primary neuron_Control_DIV7_importinB2.tif
- Figure1/1G/._Primary neuron_Control_DIV7_importinB2.tif
- Figure1/1G/Primary neuron_Control_DIV7_p-PaxillinS119.tif
- __MACOSX/Figure1/1G/._Primary neuron_Control_DIV7_p-PaxillinS119.tif
- Figure1/1G/._Primary neuron_Control_DIV7_p-PaxillinS119.tif
- Figure1/1G/Primary neuron_Control_DIV7_Tuj-1.tif
- __MACOSX/Figure1/1G/._Primary neuron_Control_DIV7_Tuj-1.tif
- Figure1/1G/._Primary neuron_Control_DIV7_Tuj-1.tif
- Figure1/1G/Primary neuron_IPZ_DIV7_DAPI.tif
- __MACOSX/Figure1/1G/._Primary neuron_IPZ_DIV7_DAPI.tif
- Figure1/1G/._Primary neuron_IPZ_DIV7_DAPI.tif
- Figure1/1G/Primary neuron_IPZ_DIV7_importinB2.tif
- __MACOSX/Figure1/1G/._Primary neuron_IPZ_DIV7_importinB2.tif
- Figure1/1G/._Primary neuron_IPZ_DIV7_importinB2.tif
- Figure1/1G/Primary neuron_IPZ_DIV7_p-PaxillinS119.tif
- __MACOSX/Figure1/1G/._Primary neuron_IPZ_DIV7_p-PaxillinS119.tif
- Figure1/1G/._Primary neuron_IPZ_DIV7_p-PaxillinS119.tif
- Figure1/1G/Primary neuron_IPZ_DIV7_Tuj-1.tif
- __MACOSX/Figure1/1G/._Primary neuron_IPZ_DIV7_Tuj-1.tif
- Figure1/1G/._Primary neuron_IPZ_DIV7_Tuj-1.tif
- Figure1/1H/Figure 1H.xlsx
- __MACOSX/Figure1/1H/._Figure 1H.xlsx
- Figure1/1H/._Figure 1H.xlsx
- Figure1/1I/quantification of importinBbeta 2 intensity.xlsx
- __MACOSX/Figure1/1I/._quantification of importinBbeta 2 intensity.xlsx
- Figure1/1I/._quantification of importinBbeta 2 intensity.xlsx
- Figure1/1J/quantification of importinBbeta 2 puncta.xlsx
- __MACOSX/Figure1/1J/._quantification of importinBbeta 2 puncta.xlsx
- Figure1/1J/._quantification of importinBbeta 2 puncta.xlsx
- Figure1/1K/IP-FLAG western_FLAG-1.tif
- __MACOSX/Figure1/1K/._IP-FLAG western_FLAG-1.tif
- Figure1/1K/._IP-FLAG western_FLAG-1.tif
- Figure1/1K/IP-FLAG western_FLAG-2.tif
- __MACOSX/Figure1/1K/._IP-FLAG western_FLAG-2.tif
- Figure1/1K/._IP-FLAG western_FLAG-2.tif
- Figure1/1K/IP-FLAG western_FLAG-3.tif
- __MACOSX/Figure1/1K/._IP-FLAG western_FLAG-3.tif
- Figure1/1K/._IP-FLAG western_FLAG-3.tif
- Figure1/1K/IP-FLAG western_importinB_GAPDH-1.tif
- __MACOSX/Figure1/1K/._IP-FLAG western_importinB_GAPDH-1.tif
- Figure1/1K/._IP-FLAG western_importinB_GAPDH-1.tif
- Figure1/1K/IP-FLAG western_importinB_GAPDH-2.tif
- __MACOSX/Figure1/1K/._IP-FLAG western_importinB_GAPDH-2.tif
- Figure1/1K/._IP-FLAG western_importinB_GAPDH-2.tif
- Figure1/1K/IP-FLAG western_importinB_p-PaxillinS119_GAPDH-1.tif
- __MACOSX/Figure1/1K/._IP-FLAG western_importinB_p-PaxillinS119_GAPDH-1.tif
- Figure1/1K/._IP-FLAG western_importinB_p-PaxillinS119_GAPDH-1.tif
- Figure1/1K/IP-FLAG western_importinB_p-PaxillinS119_GAPDH-2.tif
- __MACOSX/Figure1/1K/._IP-FLAG western_importinB_p-PaxillinS119_GAPDH-2.tif
- Figure1/1K/._IP-FLAG western_importinB_p-PaxillinS119_GAPDH-2.tif
- Figure1/1K/IP-FLAG western_importinB_p-PaxillinS119_GAPDH-3.tif
- __MACOSX/Figure1/1K/._IP-FLAG western_importinB_p-PaxillinS119_GAPDH-3.tif
- Figure1/1K/._IP-FLAG western_importinB_p-PaxillinS119_GAPDH-3.tif
- Figure1/1K/IP-FLAG western_importinB_p-PaxillinS119_GAPDH-4.tif
- __MACOSX/Figure1/1K/._IP-FLAG western_importinB_p-PaxillinS119_GAPDH-4.tif
- Figure1/1K/._IP-FLAG western_importinB_p-PaxillinS119_GAPDH-4.tif
- Figure1/1K/IP-FLAG western_p-PaxillinS119.tif
- __MACOSX/Figure1/1K/._IP-FLAG western_p-PaxillinS119.tif
- Figure1/1K/._IP-FLAG western_p-PaxillinS119.tif
- Figure1/1K/IP-FLAG western_quantification.xlsx
- __MACOSX/Figure1/1K/._IP-FLAG western_quantification.xlsx
- Figure1/1K/._IP-FLAG western_quantification.xlsx
- Figure1/1D/Figure 1D_p-SR_p-PXNS119_merge.tif
- __MACOSX/Figure1/1D/._Figure 1D_p-SR_p-PXNS119_merge.tif
- Figure1/1D/._Figure 1D_p-SR_p-PXNS119_merge.tif
- Figure1/1D/Figure 1D_SC35_p-PXNS119_p-PXNS119.tif
- __MACOSX/Figure1/1D/._Figure 1D_SC35_p-PXNS119_p-PXNS119.tif
- Figure1/1D/._Figure 1D_SC35_p-PXNS119_p-PXNS119.tif
- Figure1/1D/Figure 1D_Histon H3_p-PXNS119_Histon H3.tif
- __MACOSX/Figure1/1D/._Figure 1D_Histon H3_p-PXNS119_Histon H3.tif
- Figure1/1D/._Figure 1D_Histon H3_p-PXNS119_Histon H3.tif
- Figure1/1D/Figure 1D_Histon H3_p-PXNS119_Merge.tif
- __MACOSX/Figure1/1D/._Figure 1D_Histon H3_p-PXNS119_Merge.tif
- Figure1/1D/._Figure 1D_Histon H3_p-PXNS119_Merge.tif
- Figure1/1D/Figure 1D_SC35_p-PXNS119_merge.tif
- __MACOSX/Figure1/1D/._Figure 1D_SC35_p-PXNS119_merge.tif
- Figure1/1D/._Figure 1D_SC35_p-PXNS119_merge.tif
- Figure1/1D/Figure 1D_SC35_p-PXNS119_SC35.tif
- __MACOSX/Figure1/1D/._Figure 1D_SC35_p-PXNS119_SC35.tif
- Figure1/1D/._Figure 1D_SC35_p-PXNS119_SC35.tif
- Figure1/1D/Figure 1D_Histon H3_p-PXNS119_p-PXNS119.tif
- __MACOSX/Figure1/1D/._Figure 1D_Histon H3_p-PXNS119_p-PXNS119.tif
- Figure1/1D/._Figure 1D_Histon H3_p-PXNS119_p-PXNS119.tif
- Figure1/1D/Figure 1D_p-SR_p-PXNS119_p-PXNS119.tif
- __MACOSX/Figure1/1D/._Figure 1D_p-SR_p-PXNS119_p-PXNS119.tif
- Figure1/1D/._Figure 1D_p-SR_p-PXNS119_p-PXNS119.tif
- Figure1/1D/Figure 1D_p-SR_p-PXNS119_p-SR.tif
- __MACOSX/Figure1/1D/._Figure 1D_p-SR_p-PXNS119_p-SR.tif
- Figure1/1D/._Figure 1D_p-SR_p-PXNS119_p-SR.tif
- Figure1/1E/Figure 1E_control_p-SR_p-PXNS119_merge.tif
- __MACOSX/Figure1/1E/._Figure 1E_control_p-SR_p-PXNS119_merge.tif
- Figure1/1E/._Figure 1E_control_p-SR_p-PXNS119_merge.tif
- Figure1/1E/Figure 2C_DMSO_DIV7 neurons_Tuj-1.tif
- __MACOSX/Figure1/1E/._Figure 2C_DMSO_DIV7 neurons_Tuj-1.tif
- Figure1/1E/Figure 1E_LMB_p-SR_p-PXNS119_Tuj-1.tif
- __MACOSX/Figure1/1E/._Figure 1E_LMB_p-SR_p-PXNS119_Tuj-1.tif
- Figure1/1E/._Figure 1E_LMB_p-SR_p-PXNS119_Tuj-1.tif
- Figure1/1E/Figure 1E_KPT-330_p-SR_p-PXNS119_DAPI.tif
- __MACOSX/Figure1/1E/._Figure 1E_KPT-330_p-SR_p-PXNS119_DAPI.tif
- Figure1/1E/._Figure 1E_KPT-330_p-SR_p-PXNS119_DAPI.tif
- Figure1/1E/Figure 1E_control_p-SR_p-PXNS119_Tuj-1.tif
- __MACOSX/Figure1/1E/._Figure 1E_control_p-SR_p-PXNS119_Tuj-1.tif
- Figure1/1E/._Figure 1E_control_p-SR_p-PXNS119_Tuj-1.tif
- Figure1/1E/Figure 1E_LMB_p-SR_p-PXNS119_merge.tif
- __MACOSX/Figure1/1E/._Figure 1E_LMB_p-SR_p-PXNS119_merge.tif
- Figure1/1E/._Figure 1E_LMB_p-SR_p-PXNS119_merge.tif
- Figure1/1E/Figure 1E_LMB_p-SR_p-PXNS119_DAPI.tif
- __MACOSX/Figure1/1E/._Figure 1E_LMB_p-SR_p-PXNS119_DAPI.tif
- Figure1/1E/._Figure 1E_LMB_p-SR_p-PXNS119_DAPI.tif
- Figure1/1E/Figure 1E_control_p-SR_p-PXNS119_DAPI.tif
- __MACOSX/Figure1/1E/._Figure 1E_control_p-SR_p-PXNS119_DAPI.tif
- Figure1/1E/._Figure 1E_control_p-SR_p-PXNS119_DAPI.tif
- Figure1/1E/Figure 2C_DMSO_DIV7 neurons_DAPI.tif
- __MACOSX/Figure1/1E/._Figure 2C_DMSO_DIV7 neurons_DAPI.tif
- Figure1/1E/Figure 1E_LMB_p-SR_p-PXNS119_p-PXNS119.tif
- __MACOSX/Figure1/1E/._Figure 1E_LMB_p-SR_p-PXNS119_p-PXNS119.tif
- Figure1/1E/._Figure 1E_LMB_p-SR_p-PXNS119_p-PXNS119.tif
- Figure1/1E/Figure 1E_control_p-SR_p-PXNS119_p-SR.tif
- __MACOSX/Figure1/1E/._Figure 1E_control_p-SR_p-PXNS119_p-SR.tif
- Figure1/1E/._Figure 1E_control_p-SR_p-PXNS119_p-SR.tif
- Figure1/1E/Figure 1E_LMB_p-SR_p-PXNS119_p-SR.tif
- __MACOSX/Figure1/1E/._Figure 1E_LMB_p-SR_p-PXNS119_p-SR.tif
- Figure1/1E/._Figure 1E_LMB_p-SR_p-PXNS119_p-SR.tif
- Figure1/1E/Figure 1E_KPT-330_p-SR_p-PXNS119_Tuj-1.tif
- __MACOSX/Figure1/1E/._Figure 1E_KPT-330_p-SR_p-PXNS119_Tuj-1.tif
- Figure1/1E/._Figure 1E_KPT-330_p-SR_p-PXNS119_Tuj-1.tif
- Figure1/1E/Figure 1E_control_p-SR_p-PXNS119_p-PXNS119.tif
- __MACOSX/Figure1/1E/._Figure 1E_control_p-SR_p-PXNS119_p-PXNS119.tif
- Figure1/1E/._Figure 1E_control_p-SR_p-PXNS119_p-PXNS119.tif
- Figure1/1E/Figure 2C_DMSO_DIV7 neurons_p-PXNS119.tif
- __MACOSX/Figure1/1E/._Figure 2C_DMSO_DIV7 neurons_p-PXNS119.tif
- Figure1/1E/._Figure 2C_DMSO_DIV7 neurons_p-PXNS119.tif
- Figure1/1E/Figure 1E_KPT-330_p-SR_p-PXNS119_merge.tif
- __MACOSX/Figure1/1E/._Figure 1E_KPT-330_p-SR_p-PXNS119_merge.tif
- Figure1/1E/._Figure 1E_KPT-330_p-SR_p-PXNS119_merge.tif
- Figure1/1E/Figure 1E_KPT-330_p-SR_p-PXNS119_p-PXNS119.tif
- __MACOSX/Figure1/1E/._Figure 1E_KPT-330_p-SR_p-PXNS119_p-PXNS119.tif
- Figure1/1E/._Figure 1E_KPT-330_p-SR_p-PXNS119_p-PXNS119.tif
- Figure1/1E/Figure 1E_KPT-330_p-SR_p-PXNS119_p-SR.tif
- __MACOSX/Figure1/1E/._Figure 1E_KPT-330_p-SR_p-PXNS119_p-SR.tif
- Figure1/1E/._Figure 1E_KPT-330_p-SR_p-PXNS119_p-SR.tif
- Figure1/1E/._Figure 2C_DMSO_DIV7 neurons_Tuj-1.tif
- Figure1/1E/._Figure 2C_DMSO_DIV7 neurons_DAPI.tif
- Figure1/1F/Figure 1F.xlsx
- __MACOSX/Figure1/1F/._Figure 1F.xlsx
- Figure1/1F/._Figure 1F.xlsx
