# Supplementary material for: Nuclear paxillin functions as a molecular switch for alternative splicing in neurons during a critical period of brain development
Source: EMBO J. 2025 Sep 9;44(21):5965–92. doi: 10.1038/s44318-025-00560-8 (PMC12583701; doi:10.1038/s44318-025-00560-8)
Supplement: Supplementary file 3 — Source data Fig. 1 [file 44318_2025_560_MOESM3_ESM.zip › Figure1/1C/quantification of p-PaxillinS119 NC ratio_DIV3-14.xlsx]

## Sheet: PXNS119DIV3
Cell area	Intensity	Nuclear area	Intensity	N/C
134	19230	73	9600	0.833013
150	15714	86	8345	0.842751
153	20721	83	11166	0.985569
172	19625	92	9979	0.899584
205	21517	91	9989	1.0855
252	26714	89	8345	0.832029
160	19594	72	8070	0.855895
187	16875	80	7071	0.964653
170	11951	85	6037	1.0208
119	7178	72	3948	0.797884
173	13598	81	6042	0.908221
181	11776	86	5584	0.996184
135	8336	66	3576	0.785409
97	6321	63	3661	0.742774
267	17843	96	5836	0.865776
315	20926	112	7126	0.935933
174	13614	88	6416	0.871101
266	22668	97	8011	0.952262
191	13763	81	5563	0.921304
111	14817	54	6402	0.80305
109	15711	65	7501	0.618465
155	22071	106	14146	0.825134
155	25268	99	17279	1.22343
101	12381	70	8582	1.00042
139	20337	89	12754	0.944899
121	16195	80	9434	0.71512
152	13235	61	4088	0.66672
77	8471	64	5350	0.348196
192	22240	162	17440	0.67284
98	8491	52	3474	0.612548

## Sheet: PXNS119DIV5
Cell area	Intensity	Nuclear area	Intensity	N/C
158	26840	90	17399	1.39243
89	14196	65	11085	1.31563
182	26034	86	13585	1.21814
98	16387	66	12329	1.47306
113	14552	68	9042	1.08597
228	33509	95	17751	1.57707
145	14507	85	8787	1.08437
267	25103	110	11843	1.27475
269	22724	105	10276	1.28937
169	12043	82	6128	1.09918
206	15887	90	6346	0.857278
193	14652	87	7243	1.19109
89	7518	57	4962	1.08986
124	9472	69	4922	0.862271
279	22728	108	9974	1.23821
227	19224	103	9405	1.15312
231	20693	95	9355	1.1812
324	47954	110	21192	1.54055
144	15091	77	7918	0.960503
127	11449	75	7434	1.28375
149	16022	73	8638	1.2179
283	28147	100	8976	0.856819
130	15215	72	8596	1.04616
218	25938	101	12176	1.02491
235	27284	99	11634	1.02122
197	23449	91	10925	1.01611
210	23635	87	9943	1.02668

## Sheet: PXNS119DIV7
Cell area	Intensity	Nuclear area	Intensity	N/C
314	27572	110	15780	2.48174
184	13974	92	8143	1.3965
307	27752	133	15415	1.63468
376	37589	150	22576	2.26567
339	41259	133	25994	2.6375
145	9556	87	6509	1.42413
151	9923	79	6037	1.41587
338	36368	113	18857	2.1442
241	18979	109	10651	1.54881
139	16066	71	10933	2.03995
339	37902	121	21126	2.26882
278	18672	122	10031	1.48438
220	20131	91	10672	1.59937
296	25285	110	10970	1.29579
164	16255	86	9804	1.37839
156	14037	77	8554	1.60062
210	15701	93	9197	1.77897
229	20119	97	12495	2.23026
267	23411	105	10709	1.30078
151	19849	80	14176	2.21773
195	21773	91	12044	1.4148
252	17696	106	10309	1.92219
204	16851	112	11384	1.71047
318	18785	116	8277	1.37166
213	14499	89	7445	1.47049
344	23905	120	10664	1.50337
346	23231	126	10662	1.48112

## Sheet: PXNS119DIV10
Cell area	Intensity	Nuclear area	Intensity	N/C
310	25195	97	9812	1.40063
318	20835	118	8826	1.24568
299	26814	125	10755	0.932247
310	29671	120	14741	1.56329
290	19134	102	7036	1.07194
268	14108	133	7783	1.24902
422	23712	139	9795	1.43295
262	13161	105	5282	1.00239
298	35314	68	13854	2.18356
226	13621	116	7441	1.14177
242	14692	112	7040	1.06788
455	33007	160	14763	1.49196
195	15214	87	8323	1.49935
422	29878	167	13699	1.29289
288	22316	96	14555	3.75081
403	31004	147	15372	1.71253
620	52440	208	21981	1.42944
272	16867	131	8063	0.985745
220	11990	108	5473	0.870907
584	51254	183	24224	1.96378
434	41064	166	16871	1.12584
382	37728	145	18232	1.52851

## Sheet: PXNS119DIV14
Cell area	Intensity	Nuclear area	Intensity	N/C
198.148	30552.8	87.809	11996.8	0.812398
209.597	33333.7	109.709	15455.6	0.787114
352.969	32246	129.665	9381.49	0.706616
332.382	20277.2	159.705	9790.02	1.00935
338.422	44729.5	149.307	20556.1	1.07708
322.036	36169.6	121.578	10861.8	0.707645
601.009	45671	250.98	16070.3	0.757159
475.702	31787.6	211.54	12186.3	0.776361
426.546	51656.1	176.878	19355.1	0.8458
270.254	39472.5	132.081	18933	0.964298
300.662	31418.5	143.477	13022.1	0.775491
365.783	43293.2	134.497	12902.1	0.730052
347.35	35501.8	206.341	18308.9	0.727732
264.32	46208.3	150.935	29971.9	1.38672
424.34	37054	207.444	15600.1	0.760273
660.143	113422	244.573	40606.8	0.947573
290.316	45858.6	144.948	23702.9	1.07293
443.299	70995.8	178.296	27795.6	0.956312
325.923	49727.8	141.534	21135.5	0.96302
362.37	76581.1	141.849	26097.2	0.803647
298.089	102184	133.289	71244.8	2.84717
437.575	67036.2	134.024	20132.9	0.972193
402.073	61727.3	135.967	22423.9	1.11661
405.276	65264.6	134.339	20043.2	0.893901
185.806	41691.3	103.932	26423.6	1.36338
316.627	48301.8	140.221	21277	0.990485
581.052	93528.6	211.697	30860.6	0.859188
233.072	34761.3	140.274	20098.8	0.906824
213.431	59281.5	124.309	42785.4	1.85951
290.736	41063.3	178.034	24313.3	0.918882
436.944	68953.2	173.99	26473.8	0.941874
443.667	66623.2	201.089	30720.7	1.03221

## Sheet: PXNDIV3
Cell area	Intensity	Nuclear area	Intensity	N/C
281	11765	97	3680	0.863404
113	6995	71	3536	0.604718
198	12552	78	4629	0.898844
234	13788	84	4440	0.848157
172	7488	80	2778	0.67828
181	6293	72	2105	0.760921
245	9004	88	2726	0.774679
311	37642	95	10221	0.847501
188	26530	91	11352	0.797238
278	31276	94	9140	0.808234
230	25530	88	8758	0.842608
276	28822	94	8486	0.807944
181	13313	71	4272	0.732064
254	18618	93	6058	0.834992
288	25262	97	7431	0.820603
266	41771	97	13114	0.797296
182	27790	83	10956	0.776286
206	14510	84	4853	0.729875
244	17485	85	5138	0.778414
289	19542	93	5332	0.790805
243	12860	84	3731	0.773606
132.764	14829.4	100.728	11278.6	1.0102
142.322	17793.2	92.115	12120.8	1.16466
155.031	17078.3	94.899	11022	1.15319
147.889	16954.6	85.656	9666.29	0.963599
174.83	18456.1	87.599	10303.3	1.25847
128.195	10847	76.728	7065.9	1.25348
135.547	14592.8	77.095	8559.12	1.07552

## Sheet: PXNDIV5
Cell area	Intensity	Nuclear area	Intensity	N/C
424	52628	122	13483	0.852624
285	40142	112	12869	0.728853
253	36434	109	12954	0.728856
248	33414	103	10364	0.632976
217	30475	98	12535	0.848443
267	25755	98	8016	0.779272
191	18398	87	6303	0.622953
213	21100	88	6384	0.616212
269	23814	104	7698	0.757829
167	13165	76	5640	0.89743
146	10349	77	5038	0.850042
238	11964	81	3751	0.885238
179	24090	86	11137	0.929785
174	23454	73	9722	0.979536
221	29879	85	10827	0.909259
210	26705	97	11764	0.917238
229	28277	108	12728	0.917106
148.649	16101.7	89.805	11058.6	1.43683
127.558	15791.5	86.234	11542.9	1.30194
156.646	17227.2	104.93	12526.8	1.31349
139.071	14542.8	95.161	9947.58	0.99887
173.049	16811.3	97.682	10774.6	1.37709
233.387	22144.9	123.258	13944.6	1.51936
145.841	14369.9	100.833	10555	1.235
163.749	15671.5	104.142	11228.3	1.44637

## Sheet: PXNDIV7
Cell area	Intensity	Nuclear area	Intensity	N/C
324	46903	120	14993	0.79875
177	21763	83	8333	0.702708
324	43337	115	10869	0.608391
237	21329	90	6822	0.768084
317	37696	121	9811	0.569919
228	34790	102	12376	0.682074
201	24924	92	9856	0.774968
301	37639	113	10450	0.639444
343	30809	118	8744	0.755626
335	34432	119	10645	0.812293
274	20125	97	5769	0.733278
376	22682	105	5099	0.748466
431	50196	129	12365	0.76518
248	28902	107	8143	0.516908
236	26807	108	9293	0.628864
297	38380	95	11344	0.892178
413	60418	118	14975	0.823834
399	65360	118	15088	0.71471
306	43670	109	12812	0.750393
142.532	11776.8	87.126	7466.88	1.10174
189.115	16374.4	107.818	9721.74	1.10187
200.144	20976.6	97	12112.2	1.45293
187.645	20750.5	105.928	12861.7	1.25772
187.645	20750.5	113.07	15096.3	1.76093
232.074	26589.9	92.851	10387.9	0.961359
161.911	16970.9	114.383	12805.6	1.27746

## Sheet: PXNDIV10
Cell area	Intensity	Nuclear area	Intensity	N/C
325	51313	116	14351	0.699544
329	48398	120	11466	0.540722
306	61763	98	14453	0.648399
377	37532	92	4825	0.456997
219	41335	90	14397	0.766044
369	55337	112	12186	0.648016
285	44929	124	17584	0.834918
381	59404	132	17572	0.792388
320	54360	130	16452	0.634305
482	95923	153	23013	0.67872
251	38811	124	13996	0.577659
411	75718	155	19362	0.567438
369	55875	132	13365	0.564485

## Sheet: PXNDIV14
Cell area	Intensity	Nuclear area	Intensity	N/C
252.241	41854.8	87.444	13572.6	0.904418
218.735	21361.2	91.485	6818.49	0.652153
202.875	28449.4	86.444	10240.7	0.757501
186.699	20840.6	82.651	7113.63	0.652382
221.098	27915.8	104.089	10495.5	0.677276
237.799	16024.2	122.26	9232.92	1.28479
189.22	16852.9	107.398	10482.5	1.25365
164.589	12163.9	102.724	8042.3	1.17515
148.204	13907.8	92.326	9365.53	1.24789
139.276	10991.5	89.227	7428.27	1.16936
188.327	19171.5	92.903	8607.12	0.836838
492.823	52804.7	142.69	15412.8	1.01145
169.211	15073.5	105.928	9886.39	1.13865
152.248	13372	112.02	9697.91	0.947891
