# Supplementary material for: Nuclear paxillin functions as a molecular switch for alternative splicing in neurons during a critical period of brain development
Source: EMBO J. 2025 Sep 9;44(21):5965–92. doi: 10.1038/s44318-025-00560-8 (PMC12583701; doi:10.1038/s44318-025-00560-8)
Supplement: Supplementary file 3 — Source data Fig. 1 [file 44318_2025_560_MOESM3_ESM.zip › Figure1/1H/Figure 1H.xlsx]

## Sheet: NC ratio_IPZ_Importin-B2
Con_DIV4
N1		1.29906	0.88075	0.68027	0.983273	0.855186	1.05306	1.1829	1.15269	0.93152	0.994364	0.773139	1.16536	0.9772
N2		0.9996	0.8935	1.0255	1.1687	0.91	0.91	1.1783	1.0475	0.8507	1.0664	0.8524	0.8517	0.9681	0.6923	0.7238	0.8354	0.7634	0.9788	0.7818	0.7003	1.1592	0.855	0.9015	0.6896
N3		1	0.93	0.87	1.08	0.75	1.15	0.81	0.8173	0.9085	0.7303	0.9859	0.8062	0.8493	0.8059	1.2057	0.8931	0.7454	1.0458	0.7208	0.9427	0.6723	0.7088	0.9392	0.993	0.8711	0.8267	0.6384	0.7719	0.814	1.0945
N4		0.91	1.07	0.8	1.13	0.76	0.98	0.85	0.6865	0.9723	0.8654	0.8105	1.0248	1.0906	1.0748	0.7997	0.869	0.9806	1.0506	0.9575	0.9754	0.7578	1.0371	0.777	0.8872	1.0119	0.9504	0.8732	1.021	0.7915	1.0028
	Mean
N1	0.994522
N2	0.908479
N3	0.879227
N4	0.925587
Con_DIV7
N1		2.107	3.35974	2.18027	1.67967	3.55268	2.31331	2.8858	3.01529	2.17024	1.71585	2.42943	1.88364
N2		1.8042	3.4449	3.3892	1.126	1.2346	1.0386	3.8755	2.4695	2.3585	2.8409	1.6353	2.2569	1.4606	2.8806	1.6446	2.6864	3.2419	2.307	3.0554	1.4397	1.455	2.5745	2.231	1.2796
N3		3.9944	3.4889	3.2403	3.5473	2.4388	2.4717	2.0188	2.6387	3.2835	2.3847	2.3994	1.8931	3.6659	2.4148	2.8456	2.2424	2.7677	0.956	2.5055	1.9102	3.4384	3.0159	2.1776	1.8253
N4		2.0166	3.354	1.8397	2.42	2.0895	2.5533	2.6773	2.8693	2.8131	3.0551	2.7383	2.5553	1.6512	2.8459	1.8501	3.7509	1.5651	1.8752	1.5975	1.2419	2.71	1.7567	3.319	1.8196
	Mean
N1	2.44108
N2	2.23877
N3	2.64854
N4	2.37352
IPZ_DIV7
N1		1.03331	1.18851	1.12832	1.28448	0.944308	1.12671	1.68417	0.97621	1.01857	1.21365	1.39752
N2		1.1871	1.2375	1.0963	1.1374	0.9076	0.6222	1.2438	0.9934	1.2663	1.3828	1.1781	1.2373	0.8641	1.3541	0.8044	1.0748	0.9642	1.1869	1.1553	0.8483	1.0507	0.8813	1.0463	1.2531	0.8495	1.5411
N3		1.0739	1.3264	1.6656	0.8252	1.0793	1.1164	0.9809	1.4207	1.1406	1.4567	1.0621	1.2577	1.0866	1.09	1.2306	1.3061	0.9975	1.0002	1.0402	1.1498	0.8774	1.1232	1.4246	0.8928	1.1277	1.5612
N4		1.054	0.9859	1.24	1.1805	1.3654	0.839	1.1935	1.2042	1.1619	1.0277	1.2253	1.4405	1.1996	1.2167	1.2619	1.1326	1.0369	1.2491	1.5011
	Mean
N1	1.18143
N2	1.09092
N3	1.1659
N4	1.18504
