# Supplementary material for: Nuclear paxillin functions as a molecular switch for alternative splicing in neurons during a critical period of brain development
Source: EMBO J. 2025 Sep 9;44(21):5965–92. doi: 10.1038/s44318-025-00560-8 (PMC12583701; doi:10.1038/s44318-025-00560-8)
Supplement: Supplementary file 3 — Source data Fig. 1 [file 44318_2025_560_MOESM3_ESM.zip › Figure1/1I/quantification of importinBbeta 2 intensity.xlsx]

## Sheet: Con_DIV4
	importin beta 2
Cell area	Intensity	Average intensity
327	9665	29.5566
232	10255	44.2026
246	4808	19.5447
227	5553	24.4626
212	5753	27.1368
446	12037	26.9888
483	10929	22.6273
400	13652	34.13
291	7387	25.3849
222	3683	16.5901
211	5847	27.7109
230	4968	21.6

## Sheet: Con_DIV7
	importin beta 2
Cell area	Intensity	Average intensity
542	43638	80.5129
551	58297	105.802
348	17481	50.2328
155	9696	62.5548
553	34129	61.7161
440	36382	82.6864
352	22827	64.8494
433	29864	68.97
243	14210	58.4774
661	21744	32.8956
434	20739	47.7857
508	30699	60.4311
523	17912	34.2486

## Sheet: IPZ_DIV7
	importin beta 2
Cell area	Intensity	Average intensity
294	17192	58.4762
293	16727	57.0887
239	18447	77.1841
309	22626	73.2233
326	22167	67.9969
425	20522	48.2871
530	18952	35.7585
295	14243	48.2814
355	18294	51.5324
360	19887	55.2417
468	22883	48.8953
