# Supplementary material for: Nuclear paxillin functions as a molecular switch for alternative splicing in neurons during a critical period of brain development
Source: EMBO J. 2025 Sep 9;44(21):5965–92. doi: 10.1038/s44318-025-00560-8 (PMC12583701; doi:10.1038/s44318-025-00560-8)
Supplement: Supplementary file 3 — Source data Fig. 1 [file 44318_2025_560_MOESM3_ESM.zip › Figure1/1J/quantification of importinBbeta 2 puncta.xlsx]

## Sheet: Con_DIV4
number	size	number	size	number	size	number	size	number	size	number	size	number	size	number	size	number	size	number	size	number	size	number	size
1	0.158	1	0.053	1	0.053	1	0.263	1	0.158	1	0.21	1	0.21	1	0.21	1	0.368	1	0.053	1	0.368	1	0.158
2	0.105	2	0.053			2	0.315	2	0.053	2	0.473	2	0.315	2	0.315	2	0.053	2	0.315	2	0.893	2	0.263
3	0.315	3	0.053			3	0.053	3	0.105	3	0.42	3	0.315	3	0.315	3	0.473	3	0.263	3	0.315	3	0.053
4	0.21	4	0.315			4	0.368	4	0.315	4	0.158	4	0.158	4	0.053	4	0.21	4	0.105	4	0.525	4	0.105
5	0.158	5	0.21			5	0.158	5	0.053	5	0.053	5	0.263	5	0.053	5	0.053	5	0.105	5	0.105	5	0.315
6	0.735	6	0.683			6	0.053	6	0.315	6	0.263	6	0.158	6	0.053	6	0.053	6	0.053	6	0.735	6	0.315
7	0.735	7	0.315			7	0.105	7	0.053	7	0.263	7	0.053	7	0.21	7	0.053	7	0.893	7	0.053	7	0.473
8	0.263	8	0.158			8	0.21	8	0.105	8	0.21	8	0.053	8	0.21	8	0.105		0.255286	8	0.315	8	0.315
9	0.105	9	0.21			9	0.053		0.144625	9	0.578	9	0.053	9	0.42	9	0.158			9	0.263	9	0.998
10	0.578	10	0.053			10	0.158			10	0.105	10	0.053	10	0.315	10	0.315			10	0.105	10	0.263
11	0.158	11	0.053				0.1736			11	0.683	11	0.105	11	0.315	11	0.263			11	0.053	11	0.368
12	0.053	12	0.315							12	0.42	12	0.158	12	0.105		0.191273			12	0.053	12	0.473
13	0.315	13	0.42							13	0.158	13	0.683	13	0.42					13	0.158		0.341583
14	0.158	14	0.683							14	0.525		0.198231	14	0.053					14	0.315
15	0.21	15	0.578							15	0.21			15	0.368					15	0.42
	0.283733	16	1.05							16	0.105			16	0.105					16	0.053
		17	0.158							17	0.525			17	0.158					17	0.263
		18	1.313							18	0.368			18	0.21						0.293647
		19	0.315							19	0.368			19	1.155
		20	0.053							20	0.315			20	0.105
		21	0.315							21	0.683			21	0.053
		22	0.053							22	0.105			22	0.053
		23	0.42							23	0.42			23	0.263
		24	0.473							24	0.315			24	0.105
		25	0.053							25	0.315			25	0.053
		26	0.525								0.32992			26	0.053
		27	0.735											27	0.315
		28	0.158											28	0.105
		29	0.42											29	0.42
		30	0.63											30	0.263
		31	0.105											31	0.105
		32	0.053											32	0.053
			0.343156											33	0.315
														34	0.053
															0.216382

## Sheet: Con_DIV7
number	size	number	size	number	size	number	size	number	size	number	size	number	size	number	size	number	size	number	size	number	size	number	size	number	size
1	0.368	1	0.893	1	0.368	1	0.315	1	0.053	1	0.053	1	0.053	1	0.053	1	0.21	1	0.053	1	0.053	1	0.105	1	0.053
2	0.053	2	0.263	2	0.053	2	0.263	2	0.053	2	0.315	2	0.053	2	3.046	2	0.158	2	0.735	2	0.263	2	0.105	2	0.053
3	0.368	3	0.945	3	0.21	3	0.053	3	0.053	3	0.263	3	0.053	3	1.418	3	0.42	3	0.158	3	0.053	3	0.42	3	0.053
4	0.368	4	1.05	4	0.21	4	0.053	4	0.525	4	0.63	4	1.05	4	0.788	4	0.578	4	0.053	4	0.105	4	0.105	4	0.158
5	0.683	5	0.735	5	0.263	5	0.63	5	0.053	5	0.315	5	0.315	5	0.158	5	0.5	5	0.473	5	1.26	5	0.053	5	0.105
6	0.105	6	0.053	6	0.21	6	0.053	6	0.368	6	0.053	6	1.313	6	0.053	6	0.105	6	0.42	6	0.158	6	0.315	6	0.053
7	0.578	7	1.155	7	0.105	7	0.105	7	0.42	7	0.21	7	0.053	7	0.84	7	0.158	7	0.263	7	0.683	7	0.053	7	0.053
8	0.263	8	0.105	8	0.21	8	0.053	8	0.368	8	1.05	8	0.263	8	0.735	8	0.21	8	0.158	8	0.053	8	0.263	8	0.158
9	0.105	9	0.63	9	0.21	9	0.053	9	1.103	9	0.315	9	0.63	9	0.053	9	0.105	9	0.105	9	0.63	9	0.158		0.08575
10	0.053	10	0.21	10	0.053	10	0.21	10	0.368	10	0.368	10	0.42	10	0.893	10	0.473	10	0.158	10	0.053	10	0.315
11	0.315	11	1.47	11	0.053	11	0.21	11	0.053	11	0.053	11	0.053	11	0.525	11	1.47	11	0.42	11	0.158	11	0.158
12	0.788	12	0.84	12	0.053	12	0.105	12	0.84	12	0.473	12	0.42	12	0.053	12	0.053	12	0.053	12	0.158	12	0.21
13	0.263	13	1.313	13	0.578	13	0.105	13	0.998	13	0.788	13	0.053	13	0.315	13	0.158	13	0.053	13	0.053	13	0.053
14	0.525	14	0.42	14	0.105	14	0.053	14	0.263	14	0.42	14	0.263	14	0.683	14	0.158	14	0.263	14	0.053	14	0.735
15	1.103	15	0.368	15	0.21	15	0.053	15	0.053	15	0.84	15	0.158	15	0.84	15	0.053	15	0.263	15	0.21	15	0.21
16	1.155	16	0.368	16	0.158	16	0.683	16	2.311	16	0.368	16	0.263	16	0.525	16	0.053	16	0.053	16	0.053	16	0.735
17	0.945	17	1.155	17	0.263	17	0.053	17	0.105	17	0.105	17	0.21	17	0.21	17	0.525	17	0.053	17	0.683	17	0.368
18	0.263	18	1.313	18	0.315	18	1.891	18	0.263	18	0.683	18	0.893	18	0.053	18	0.053	18	0.42	18	0.84	18	0.053
19	1.365	19	0.053	19	0.368	19	0.053	19	0.263	19	0.788	19	1.838	19	0.053	19	0.053	19	0.368	19	0.053	19	0.21
20	1.418	20	2.311	20	0.473	20	0.053	20	0.158	20	2.888	20	0.053	20	0.525	20	0.263	20	0.21	20	0.263	20	1.155
21	0.84	21	0.525	21	0.053	21	0.053	21	1.365	21	2.363	21	0.525	21	0.158	21	0.105	21	0.368	21	0.158	21	0.053
22	0.105	22	2.311	22	0.998	22	0.788	22	0.893	22	3.519	22	0.263	22	0.368	22	0.21	22	0.158	22	0.105	22	0.735
23	0.42	23	0.21	23	0.21	23	0.053	23	0.315	23	0.368	23	0.158	23	0.945	23	0.053	23	0.053	23	0.368	23	0.263
24	0.053	24	0.158	24	0.63	24	0.105	24	0.473	24	1.26	24	0.053	24	0.053	24	0.158	24	0.105	24	0.893	24	0.263
25	0.263	25	0.84	25	0.105	25	0.735	25	0.683	25	0.315	25	0.63	25	0.105	25	0.053	25	0.315	25	0.368	25	0.368
26	0.053	26	0.158	26	0.63	26	0.84	26	0.21	26	0.053	26	0.158	26	0.21	26	0.053	26	0.42	26	0.053	26	0.945
27	0.053	27	2.153	27	0.105	27	0.63	27	0.053	27	0.053	27	0.105	27	0.158	27	0.053	27	0.315	27	0.158	27	0.158
28	0.053	28	1.418	28	0.263		0.305593	28	0.105	28	1.365	28	0.578	28	1.05	28	0.053	28	0.105	28	0.84	28	0.053
29	0.053	29	0.105	29	0.053			29	0.053	29	3.256	29	0.263	29	0.84	29	0.21	29	0.21	29	0.053	29	0.105
30	0.105	30	0.788	30	1.208			30	0.053	30	0.053	30	0.053	30	0.158	30	0.053	30	0.525	30	0.053	30	0.053
31	0.42	31	0.21	31	0.788			31	0.525	31	0.053	31	0.053	31	0.158	31	0.263	31	0.42	31	0.053	31	0.263
32	0.21	32	1.891	32	0.053			32	0.053	32	2.363	32	0.578	32	0.525	32	0.158	32	0.263	32	0.84	32	0.368
33	0.105	33	0.525	33	0.158			33	0.473	33	0.368	33	0.315	33	0.525	33	0.158	33	0.263	33	0.105	33	0.315
34	2.258	34	0.525	34	0.105			34	0.42	34	0.21	34	0.263	34	0.105	34	0.053	34	0.158	34	0.368	34	0.053
35	0.105	35	0.053	35	0.21			35	0.788	35	0.21	35	0.63	35	0.63	35	0.053	35	0.158	35	0.788	35	0.053
36	1.313	36	0.053	36	0.315			36	0.578	36	2.678	36	0.21	36	0.158	36	0.21	36	0.315	36	0.105	36	0.263
37	0.525	37	0.84	37	0.053			37	0.473	37	1.05	37	0.473	37	0.42		0.212556	37	0.578	37	0.42	37	0.053
38	0.053	38	0.053	38	0.263			38	0.263	38	0.63	38	0.788	38	0.525			38	0.105	38	0.105	38	0.84
39	0.735	39	3.309	39	0.21			39	0.158	39	1.313	39	1.05	39	0.053			39	0.893	39	0.053	39	0.053
40	0.158	40	0.84	40	0.158			40	1.418	40	0.315	40	1.733	40	1.103			40	0.158	40	0.053	40	1.576
41	1.786	41	0.053	41	0.105			41	0.053	41	0.158	41	0.21	41	2.626			41	0.368	41	0.053	41	0.42
42	0.368	42	0.683	42	0.053			42	0.053	42	1.05	42	0.158	42	0.263			42	0.158	42	0.158	42	0.84
43	0.525	43	1.681	43	0.21			43	0.42	43	0.21	43	0.42	43	0.368			43	0.42	43	0.42	43	0.893
44	0.053	44	1.155	44	0.105			44	0.263	44	0.578	44	0.315	44	0.42			44	0.21	44	0.158	44	1.628
45	0.21	45	0.105	45	0.053			45	0.788	45	0.525	45	0.053	45	0.21				0.267568	45	0.42	45	0.105
46	1.523	46	0.105		0.256933			46	0.263	46	0.998	46	0.105	46	1.47						0.288511	46	0.263
47	0.21	47	0.893					47	0.263	47	0.578	47	0.158	47	1.208							47	0.053
48	0.525	48	0.105					48	0.368	48	1.786	48	0.84	48	0.053							48	2.153
49	0.053	49	1.208					49	1.103	49	0.368	49	0.105	49	0.735							49	0.525
50	0.21	50	0.21					50	0.053	50	0.473	50	0.578	50	0.263							50	2.416
51	0.21	51	0.053					51	0.21	51	0.21	51	0.84	51	0.63							51	0.053
52	0.315	52	0.158					52	0.578	52	0.42	52	1.05	52	2.206							52	0.053
	0.479846	53	0.735					53	0.315	53	0.158	53	0.21	53	0.315							53	0.788						1
		54	0.315					54	0.368	54	3.571	54	0.473	54	0.788							54	0.053						2
		55	0.105					55	0.053	55	1.313	55	0.21	55	0.105							55	1.786						3
		56	0.525					56	0.053	56	0.105	56	1.05	56	0.315							56	0.735						4
		57	0.105					57	0.105	57	0.315	57	0.053	57	0.683							57	0.788						5
		58	0.945					58	0.315	58	0.263	58	0.21	58	1.155							58	0.893						6
		59	0.42					59	0.42	59	0.473	59	0.105	59	0.42							59	0.63						7
		60	1.47					60	0.368	60	1.05	60	0.84	60	0.998							60	1.891						8
		61	0.315					61	0.368	61	0.735	61	0.893	61	0.105							61	0.315						9
		62	0.158					62	0.578	62	0.315	62	0.053	62	0.053							62	0.315						10
		63	0.053					63	0.105	63	0.158	63	0.105	63	0.315							63	1.628						11
		64	0.158					64	0.84	64	0.105	64	0.21	64	0.053							64	0.053						12
		65	0.893					65	0.315	65	0.053	65	0.368		0.559734							65	0.735						13
		66	0.473					66	0.053	66	0.368	66	0.315									66	0.158						14
		67	0.21					67	0.053	67	0.105	67	0.105									67	0.053						15
			0.685134					68	0.893	68	0.788	68	0.578									68	1.26						16
								69	0.42	69	0.473	69	0.053									69	1.47						17
								70	0.473	70	0.63	70	0.21									70	0.63						18
								71	0.368	71	0.263	71	0.053									71	2.573						19
								72	0.053	72	0.053	72	0.053									72	0.893						20
								73	0.21	73	0.21	73	0.053									73	0.893						21
								74	0.053	74	0.053	74	0.158									74	1.47						22
								75	0.42	75	0.315		0.384811									75	0.525						23
								76	0.105	76	0.105											76	0.315						24
								77	0.315	77	1.365											77	0.578						25
								78	0.158	78	0.105											78	0.735						26
								79	0.105	79	1.313											79	0.105						27
								80	0.368	80	0.683												0.560532						28
								81	0.21	81	0.21																		29
								82	0.158	82	0.105																		30
									0.378732	83	0.158																		31
										84	0.053																		32
											0.66781																		33
																													34
																													35
																													36
																													37
																													38
																													39
																													40
																													41
	0.479846

## Sheet: IPZ_DIV7
number	size	number	size	number	size	number	size	number	size	number	size	number	size	number	size	number	size	number	size	number	size
1	0.053	1	0.315	1	0.473	1	0.63	1	1.418	1	0.105	1	0.053	1	0.053	1	0.63	1	0.105	1	0.105
2	0.473	2	0.578	2	0.053	2	0.053	2	0.945	2	0.053	2	0.368	2	0.053	2	0.105	2	0.053	2	0.105
3	0.368	3	0.42	3	0.158	3	0.158	3	0.368	3	0.053	3	0.053	3	0.053	3	0.053	3	0.158	3	0.158
4	0.63	4	0.473	4	0.315	4	0.578	4	0.21	4	0.735	4	0.63	4	0.053	4	0.053	4	0.263	4	0.42
5	0.105	5	0.578	5	0.053	5	0.263	5	1.628	5	0.105	5	0.053	5	0.525	5	0.053	5	0.053	5	0.893
6	0.578	6	0.63	6	0.105	6	1.576	6	1.47	6	0.105	6	0.21	6	0.105	6	0.21	6	0.525	6	0.473
7	0.63	7	0.21	7	1.26	7	0.735	7	0.105	7	0.473	7	0.105	7	0.053	7	0.21	7	0.105	7	0.21
8	1.208	8	0.893	8	0.473	8	0.315	8	0.578	8	1.05	8	0.473	8	0.053	8	0.315	8	0.42	8	0.21
9	0.053	9	0.263	9	0.473	9	0.053	9	0.053	9	0.053	9	0.263	9	0.053	9	0.158	9	0.053	9	0.368
10	0.473	10	0.473	10	0.105	10	0.368	10	0.158	10	0.053	10	0.368	10	0.053	10	0.105	10	0.053	10	0.053
11	0.105	11	0.21	11	0.105	11	0.158	11	0.42	11	0.42	11	0.105	11	0.053	11	0.053	11	0.053	11	0.053
12	0.368	12	0.21	12	0.63	12	1.313	12	0.053	12	0.368	12	0.053	12	0.263	12	0.473	12	0.053	12	0.053
13	0.263	13	0.21	13	0.105	13	2.573	13	0.893	13	0.105	13	0.053	13	0.263	13	0.105	13	0.053	13	0.893
14	0.63	14	0.053	14	0.053	14	0.368	14	0.053	14	0.525	14	0.158	14	0.368	14	0.368	14	0.053	14	0.053
15	0.105	15	0.105	15	0.158	15	0.053	15	0.105	15	0.158	15	0.053	15	0.053	15	0.158	15	0.368	15	0.158
16	0.473	16	0.788	16	0.998	16	0.053	16	0.105	16	0.105	16	0.21	16	0.158	16	0.42	16	0.053	16	0.105
17	0.368	17	0.053	17	0.893	17	0.105	17	0.21	17	0.158	17	0.053	17	0.315	17	0.105	17	0.158	17	0.053
18	0.053	18	0.053	18	0.053	18	0.263	18	0.105	18	0.158	18	0.158	18	0.105	18	0.158	18	0.263	18	0.578
19	0.053	19	0.368	19	0.053	19	0.683	19	0.105	19	0.158	19	0.105	19	0.053	19	0.053	19	0.263	19	0.21
20	0.368	20	0.42	20	0.105	20	0.105	20	0.735	20	0.105	20	0.263	20	0.315	20	0.158	20	0.998	20	0.053
21	0.315	21	0.21	21	0.735	21	0.998	21	0.158	21	0.735	21	0.263	21	0.053	21	0.053	21	0.053	21	0.473
22	0.053	22	0.84	22	0.158	22	1.103	22	0.315	22	0.63	22	0.21	22	0.315	22	0.578	22	0.053	22	0.21
23	0.578	23	0.053	23	0.105	23	0.105	23	0.053	23	1.26	23	0.053	23	0.158	23	0.053	23	0.788	23	0.315
24	0.105	24	0.945	24	1.523	24	0.053	24	0.42	24	0.315	24	0.053	24	0.158	24	0.053	24	0.053	24	0.053
25	0.105	25	0.053	25	0.158	25	0.263	25	0.368	25	0.053	25	0.053	25	0.053	25	0.263	25	0.105	25	0.053
26	0.158	26	0.158	26	0.158	26	0.053	26	0.158	26	0.42	26	0.105	26	0.105	26	0.105	26	0.368	26	0.158
27	0.21	27	0.42	27	0.053	27	0.158	27	0.053	27	0.21		0.174	27	0.053	27	0.105	27	0.683	27	0.053
28	0.893	28	0.945	28	0.263	28	1.05	28	0.105	28	0.158			28	0.158	28	0.053	28	0.21	28	0.525
29	0.263	29	0.263	29	0.105	29	0.368	29	0.368	29	0.053				0.14475	29	0.053	29	0.21	29	0.84
30	0.788	30	0.368	30	0.105	30	0.053	30	0.315	30	0.053					30	0.263	30	0.158	30	0.263
31	0.053	31	0.63	31	0.053	31	0.578	31	0.105	31	0.158					31	0.053	31	0.315	31	0.053
32	0.053	32	0.053		0.323774		0.489839	32	1.208	32	0.525					32	0.368	32	0.945	32	0.053
33	0.525	33	0.315					33	0.683	33	0.788					33	0.105	33	0.053	33	0.21
34	0.945	34	0.315					34	0.21	34	0.263					34	0.053	34	0.578	34	0.105
35	0.105	35	0.158					35	0.63	35	0.63					35	0.105	35	0.315	35	0.053
36	0.263	36	0.105					36	0.84	36	0.315					36	0.42	36	0.053	36	0.578
37	0.053	37	0.053					37	0.053	37	0.263					37	0.105	37	0.368	37	0.105
38	0.315		0.356405					38	0.053	38	1.155					38	0.053	38	0.368	38	1.155
	0.345711							39	0.21	39	0.105					39	0.053	39	0.053	39	0.053
								40	0.105	40	0.053						0.175308	40	0.315	40	0.053
								41	0.998	41	0.525							41	0.053	41	0.053
								42	0.315	42	0.473							42	0.053	42	0.105
								43	0.578	43	0.63							43	0.105	43	0.42
								44	0.053	44	0.42							44	0.053	44	0.263
								45	0.473	45	0.368							45	0.053	45	0.42
								46	0.473	46	0.21							46	0.105	46	0.158
								47	0.21	47	0.63							47	0.42	47	0.263
								48	0.21	48	0.42							48	0.053	48	0.053
								49	0.525	49	0.998							49	0.158		0.25625
								50	1.786		0.36451								0.228571
								51	0.053
								52	0.21
									0.423288
