# Supplementary material for: Nuclear paxillin functions as a molecular switch for alternative splicing in neurons during a critical period of brain development
Source: EMBO J. 2025 Sep 9;44(21):5965–92. doi: 10.1038/s44318-025-00560-8 (PMC12583701; doi:10.1038/s44318-025-00560-8)
Supplement: Supplementary file 3 — Source data Fig. 1 [file 44318_2025_560_MOESM3_ESM.zip › Figure1/1K/IP-FLAG western_quantification.xlsx]

## Sheet: Sheet1
	1st				2nd				3rd
	WT	S119A	S119D	3NLSA	WT	S119A	S119D	3NLSA	WT	S119A	S119D	3NLSA
Importin B2	720886	848460	1306779	692935	331745	240006	389939	393446	130567	97851	198858	121593
FLAG	2831351	2904860	2926455	2945660	686524	651222	579308	817147	700817	702557	679372	853183
p-PaxillinS119	594793	592694	1584220	621178	205882	202236	411115	306595	185033	133886	322728	258082
