# Supplementary material for: Nuclear paxillin functions as a molecular switch for alternative splicing in neurons during a critical period of brain development
Source: EMBO J. 2025 Sep 9;44(21):5965–92. doi: 10.1038/s44318-025-00560-8 (PMC12583701; doi:10.1038/s44318-025-00560-8)
Supplement: Supplementary file 3 — Source data Fig. 1 [file 44318_2025_560_MOESM3_ESM.zip › Figure1/1F/Figure 1F.xlsx]

## Sheet: NC ratio_NES inhibitor_SR
Con
N1		0.837683	1.02152	1.01145	1.22201	1.14008	1.05	0.98	1.12	0.93	1.01	0.96	1.18	0.92	1.09	0.95	1.15	0.94	1.07	0.97	1.03	0.99	1.1	0.91	1.06	1
N2		0.89	0.76	0.8	0.92	0.85	1.01	0.78	0.93	0.87	1.12	0.73	0.99	0.81	1.06	0.76	0.94	0.82	0.88	0.97	0.7	1.15	0.65	1.03	0.9	0.77
N3		0.96	0.84	1.08	0.71	0.95	0.79	1	0.86	1.04	0.74	0.91	0.8	0.89
	Mean
N1	1.02571
N2	0.8836
N3	0.89
KPT-300
N1		0.837683	1.12152	1.45038	1.22201	1.14008	0.652939	1.11257	0.727495	0.735335	1.11747	1.9	1.17	0.77	1.23	0.86	1.04	0.94	1.11
N2		1.05	0.98	1.12	0.87	1.03	0.92	1.25	0.75	1.18	0.81	1.3	0.85	1.07	0.78	1.01	0.95	1.15	0.82	1.22	0.89	1.09
N3		0.423193	1.35	0.65	1.2	0.99	0.72	1.1	0.48123	1.02	0.53	1.19	0.39	1.28	0.8	1.06	0.91	1.14	0.76	1.21	0.84	1
	Mean
N1	1.06319
N2	1.00429
N3	0.906877
LMB
N1	0.962434	0.85	0.78	0.92	0.73	0.81	1.26	0.98	0.72	0.89	0.75	1.95	1.23869	0.83	0.79	0.88	0.65	0.9	0.68	0.84	1.8
N2	1.20429	1.25	1.18	1.32	1.07	1.23	1.12	1.45	0.95	1.38	1.01	1.5	1.05	1.27	0.98	1.21	1.15	1.35	1.02	1.42	1.09	1.29
N3	1.121	1.18	1.05	1.22	1.01	1.15	1.08	1.25	1.03	1.19	1.06	1.28	1.02	1.1	1.04	1.16	1.09	1.2	1.07	1.13	1.11
	Mean
N1	0.962434
N2	1.20429
N3	1.121
