# Supplementary material for: Nuclear paxillin functions as a molecular switch for alternative splicing in neurons during a critical period of brain development
Source: EMBO J. 2025 Sep 9;44(21):5965–92. doi: 10.1038/s44318-025-00560-8 (PMC12583701; doi:10.1038/s44318-025-00560-8)
Supplement: Supplementary file 4 — Source data Fig. 2 [file 44318_2025_560_MOESM4_ESM.zip]

Archive with 229 entries (220 files):
- Figure2/
- __MACOSX/._Figure2
- Figure2/2A/
- __MACOSX/Figure2/._2A
- Figure2/._2A
- Figure2/2B/
- __MACOSX/Figure2/._2B
- Figure2/._2B
- Figure2/2C/
- __MACOSX/Figure2/._2C
- Figure2/._2C
- Figure2/2E/
- __MACOSX/Figure2/._2E
- Figure2/._2E
- Figure2/2G/
- __MACOSX/Figure2/._2G
- Figure2/._2G
- Figure2/2I/
- __MACOSX/Figure2/._2I
- Figure2/._2I
- Figure2/2D/
- Figure2/2J/
- Figure2/2A/Primary neuron_BDNF_DIV14_DAPI.tif
- __MACOSX/Figure2/2A/._Primary neuron_BDNF_DIV14_DAPI.tif
- Figure2/2A/._Primary neuron_BDNF_DIV14_DAPI.tif
- Figure2/2A/Primary neuron_BDNF_DIV14_p-PaxillinS119.tif
- __MACOSX/Figure2/2A/._Primary neuron_BDNF_DIV14_p-PaxillinS119.tif
- Figure2/2A/._Primary neuron_BDNF_DIV14_p-PaxillinS119.tif
- Figure2/2A/Primary neuron_BDNF_DIV14_Tuj-1.tif
- __MACOSX/Figure2/2A/._Primary neuron_BDNF_DIV14_Tuj-1.tif
- Figure2/2A/._Primary neuron_BDNF_DIV14_Tuj-1.tif
- Figure2/2A/Primary neuron_Con_DIV14_DAPI.tif
- __MACOSX/Figure2/2A/._Primary neuron_Con_DIV14_DAPI.tif
- Figure2/2A/._Primary neuron_Con_DIV14_DAPI.tif
- Figure2/2A/Primary neuron_Con_DIV14_p-PaxillinS119.tif
- __MACOSX/Figure2/2A/._Primary neuron_Con_DIV14_p-PaxillinS119.tif
- Figure2/2A/._Primary neuron_Con_DIV14_p-PaxillinS119.tif
- Figure2/2A/Primary neuron_Con_DIV14_Tuj-1.tif
- __MACOSX/Figure2/2A/._Primary neuron_Con_DIV14_Tuj-1.tif
- Figure2/2A/._Primary neuron_Con_DIV14_Tuj-1.tif
- Figure2/2A/Primary neuron_Fsk_DIV14_DAPI.tif
- __MACOSX/Figure2/2A/._Primary neuron_Fsk_DIV14_DAPI.tif
- Figure2/2A/._Primary neuron_Fsk_DIV14_DAPI.tif
- Figure2/2A/Primary neuron_Fsk_DIV14_p-PaxillinS119.tif
- __MACOSX/Figure2/2A/._Primary neuron_Fsk_DIV14_p-PaxillinS119.tif
- Figure2/2A/._Primary neuron_Fsk_DIV14_p-PaxillinS119.tif
- Figure2/2A/Primary neuron_Fsk_DIV14_Tuj-1.tif
- __MACOSX/Figure2/2A/._Primary neuron_Fsk_DIV14_Tuj-1.tif
- Figure2/2A/._Primary neuron_Fsk_DIV14_Tuj-1.tif
- Figure2/2A/Primary neuron_NMDA_DIV14_DAPI.tif
- __MACOSX/Figure2/2A/._Primary neuron_NMDA_DIV14_DAPI.tif
- Figure2/2A/._Primary neuron_NMDA_DIV14_DAPI.tif
- Figure2/2A/Primary neuron_NMDA_DIV14_p-PaxillinS119.tif
- __MACOSX/Figure2/2A/._Primary neuron_NMDA_DIV14_p-PaxillinS119.tif
- Figure2/2A/._Primary neuron_NMDA_DIV14_p-PaxillinS119.tif
- Figure2/2A/Primary neuron_NMDA_DIV14_Tuj-1.tif
- __MACOSX/Figure2/2A/._Primary neuron_NMDA_DIV14_Tuj-1.tif
- Figure2/2A/._Primary neuron_NMDA_DIV14_Tuj-1.tif
- Figure2/2B/Figure 2B.xlsx
- __MACOSX/Figure2/2B/._Figure 2B.xlsx
- Figure2/2B/._Figure 2B.xlsx
- Figure2/2C/Figure 2C_DMSO_DIV7 neurons_Tuj-1.tif
- __MACOSX/Figure2/2C/._Figure 2C_DMSO_DIV7 neurons_Tuj-1.tif
- Figure2/2C/._Figure 2C_DMSO_DIV7 neurons_Tuj-1.tif
- Figure2/2C/Figure 2C_K252a_DIV7 neurons_p-PXNS119.tif
- __MACOSX/Figure2/2C/._Figure 2C_K252a_DIV7 neurons_p-PXNS119.tif
- Figure2/2C/._Figure 2C_K252a_DIV7 neurons_p-PXNS119.tif
- Figure2/2C/Figure 2C_Purval_DIV7 neurons_Tuj-1.tif
- __MACOSX/Figure2/2C/._Figure 2C_Purval_DIV7 neurons_Tuj-1.tif
- Figure2/2C/._Figure 2C_Purval_DIV7 neurons_Tuj-1.tif
- Figure2/2C/Figure 2C_Purval_DIV7 neurons_p-PXNS119.tif
- __MACOSX/Figure2/2C/._Figure 2C_Purval_DIV7 neurons_p-PXNS119.tif
- Figure2/2C/._Figure 2C_Purval_DIV7 neurons_p-PXNS119.tif
- Figure2/2C/Figure 2C_Rosocovitine_DIV7 neurons_Tuj-1.tif
- __MACOSX/Figure2/2C/._Figure 2C_Rosocovitine_DIV7 neurons_Tuj-1.tif
- Figure2/2C/._Figure 2C_Rosocovitine_DIV7 neurons_Tuj-1.tif
- Figure2/2C/Figure 2C_K252a_DIV7 neurons_Tuj-1.tif
- __MACOSX/Figure2/2C/._Figure 2C_K252a_DIV7 neurons_Tuj-1.tif
- Figure2/2C/._Figure 2C_K252a_DIV7 neurons_Tuj-1.tif
- Figure2/2C/Figure 2C_Purval_DIV7 neurons_DAPI.tif
- __MACOSX/Figure2/2C/._Figure 2C_Purval_DIV7 neurons_DAPI.tif
- Figure2/2C/._Figure 2C_Purval_DIV7 neurons_DAPI.tif
- Figure2/2C/Figure 2C_K252a_DIV7 neurons_DAPI.tif
- __MACOSX/Figure2/2C/._Figure 2C_K252a_DIV7 neurons_DAPI.tif
- Figure2/2C/._Figure 2C_K252a_DIV7 neurons_DAPI.tif
- Figure2/2C/Figure 2C_KT5720_DIV7 neurons_p-PXNS119.tif
- __MACOSX/Figure2/2C/._Figure 2C_KT5720_DIV7 neurons_p-PXNS119.tif
- Figure2/2C/._Figure 2C_KT5720_DIV7 neurons_p-PXNS119.tif
- Figure2/2C/Figure 2C_KT5720_DIV7 neurons_DAPI.tif
- __MACOSX/Figure2/2C/._Figure 2C_KT5720_DIV7 neurons_DAPI.tif
- Figure2/2C/._Figure 2C_KT5720_DIV7 neurons_DAPI.tif
- Figure2/2C/Figure 2C_Rosocovitine_DIV7 neurons_DAPI.tif
- __MACOSX/Figure2/2C/._Figure 2C_Rosocovitine_DIV7 neurons_DAPI.tif
- Figure2/2C/._Figure 2C_Rosocovitine_DIV7 neurons_DAPI.tif
- Figure2/2C/Figure 2C_DMSO_DIV7 neurons_DAPI.tif
- __MACOSX/Figure2/2C/._Figure 2C_DMSO_DIV7 neurons_DAPI.tif
- Figure2/2C/._Figure 2C_DMSO_DIV7 neurons_DAPI.tif
- Figure2/2C/Figure 2C_Rosocovitine_DIV7 neurons_p-PXNS119.tif
- __MACOSX/Figure2/2C/._Figure 2C_Rosocovitine_DIV7 neurons_p-PXNS119.tif
- Figure2/2C/._Figure 2C_Rosocovitine_DIV7 neurons_p-PXNS119.tif
- Figure2/2C/Figure 2C_DMSO_DIV7 neurons_p-PXNS119-1.tif
- __MACOSX/Figure2/2C/._Figure 2C_DMSO_DIV7 neurons_p-PXNS119-1.tif
- Figure2/2C/._Figure 2C_DMSO_DIV7 neurons_p-PXNS119-1.tif
- Figure2/2C/Figure 2C_KT5720_DIV7 neurons_Tuj-1.tif
- __MACOSX/Figure2/2C/._Figure 2C_KT5720_DIV7 neurons_Tuj-1.tif
- Figure2/2C/._Figure 2C_KT5720_DIV7 neurons_Tuj-1.tif
- Figure2/2E/Revision_Figure 2E_DMSO_BDNF_K252a_WB with anti-p-PXNS119_input and Flag-IPed blots.tiff
- __MACOSX/Figure2/2E/._Revision_Figure 2E_DMSO_BDNF_K252a_WB with anti-p-PXNS119_input and Flag-IPed blots.tiff
- Figure2/2E/Revision_Figure 2E_DMSO_BDNF_K252a_WB with Flag M2_input and Flag-IPed for p-PXN S119 blots .tiff
- __MACOSX/Figure2/2E/._Revision_Figure 2E_DMSO_BDNF_K252a_WB with Flag M2_input and Flag-IPed for p-PXN S119 blots .tiff
- Figure2/2E/Revision_Figure 2E_DMSO_Frk_KT5720_WB with Flag M2_input and Flag-IPed for p-PXN Y118 blots .tiff
- __MACOSX/Figure2/2E/._Revision_Figure 2E_DMSO_Frk_KT5720_WB with Flag M2_input and Flag-IPed for p-PXN Y118 blots .tiff
- Figure2/2E/Revision_Figure 2E_DMSO_Frk_KT5720_WB with anti-p-PXNS119_input and Flag-IPed blots.tiff
- __MACOSX/Figure2/2E/._Revision_Figure 2E_DMSO_Frk_KT5720_WB with anti-p-PXNS119_input and Flag-IPed blots.tiff
- Figure2/2E/Revision_Figure 2E_DMSO_Frk_KT5720_WB with anti-p-PXNY118_input and Flag-IPed blots.tiff
- __MACOSX/Figure2/2E/._Revision_Figure 2E_DMSO_Frk_KT5720_WB with anti-p-PXNY118_input and Flag-IPed blots.tiff
- Figure2/2E/Revision_Figure 2E_DMSO_BDNF_K252a_WB with Flag M2_input and Flag-IPed for p-PXN Y118 blots .tiff
- __MACOSX/Figure2/2E/._Revision_Figure 2E_DMSO_BDNF_K252a_WB with Flag M2_input and Flag-IPed for p-PXN Y118 blots .tiff
- Figure2/2E/Revision_Figure 2E_DMSO_BDNF_K252a_WB with anti-p-PXNY118_input and Flag-IPed blots.tiff
- __MACOSX/Figure2/2E/._Revision_Figure 2E_DMSO_BDNF_K252a_WB with anti-p-PXNY118_input and Flag-IPed blots.tiff
- Figure2/2E/Revision_Figure 2E_DMSO_Frk_KT5720_WB with Flag M2_input and Flag-IPed for p-PXN S119 blots .tiff
- __MACOSX/Figure2/2E/._Revision_Figure 2E_DMSO_Frk_KT5720_WB with Flag M2_input and Flag-IPed for p-PXN S119 blots .tiff
- Figure2/2E/._Revision_Figure 2E_DMSO_BDNF_K252a_WB with anti-p-PXNS119_input and Flag-IPed blots.tiff
- Figure2/2E/._Revision_Figure 2E_DMSO_BDNF_K252a_WB with Flag M2_input and Flag-IPed for p-PXN S119 blots .tiff
- Figure2/2E/._Revision_Figure 2E_DMSO_Frk_KT5720_WB with Flag M2_input and Flag-IPed for p-PXN Y118 blots .tiff
- Figure2/2E/._Revision_Figure 2E_DMSO_Frk_KT5720_WB with anti-p-PXNS119_input and Flag-IPed blots.tiff
- Figure2/2E/._Revision_Figure 2E_DMSO_Frk_KT5720_WB with anti-p-PXNY118_input and Flag-IPed blots.tiff
- Figure2/2E/._Revision_Figure 2E_DMSO_BDNF_K252a_WB with Flag M2_input and Flag-IPed for p-PXN Y118 blots .tiff
- Figure2/2E/._Revision_Figure 2E_DMSO_BDNF_K252a_WB with anti-p-PXNY118_input and Flag-IPed blots.tiff
- Figure2/2E/._Revision_Figure 2E_DMSO_Frk_KT5720_WB with Flag M2_input and Flag-IPed for p-PXN S119 blots .tiff
- Figure2/2G/Revision_Figure 2G_WB with anti-p-PXN S119_input and Flag-IPed blots.tiff
- __MACOSX/Figure2/2G/._Revision_Figure 2G_WB with anti-p-PXN S119_input and Flag-IPed blots.tiff
- Figure2/2G/Revision_Figure 2G_WB with Flag M2_input and Flag-IPed blots.tiff
- __MACOSX/Figure2/2G/._Revision_Figure 2G_WB with Flag M2_input and Flag-IPed blots.tiff
- Figure2/2G/Revision_Figure 2G_WB with anti-GFP_inpur and Flad-IPed blots.tiff
- __MACOSX/Figure2/2G/._Revision_Figure 2G_WB with anti-GFP_inpur and Flad-IPed blots.tiff
- Figure2/2G/._Revision_Figure 2G_WB with anti-p-PXN S119_input and Flag-IPed blots.tiff
- Figure2/2G/._Revision_Figure 2G_WB with Flag M2_input and Flag-IPed blots.tiff
- Figure2/2G/._Revision_Figure 2G_WB with anti-GFP_inpur and Flad-IPed blots.tiff
- Figure2/2I/Figure2I_NMDA_PurvalA_DIV14_p-PXNS119.tif
- __MACOSX/Figure2/2I/._Figure2I_NMDA_PurvalA_DIV14_p-PXNS119.tif
- Figure2/2I/._Figure2I_NMDA_PurvalA_DIV14_p-PXNS119.tif
- Figure2/2I/Figure2I_Regular medium_DIV14_DAPI.tif
- __MACOSX/Figure2/2I/._Figure2I_Regular medium_DIV14_DAPI.tif
- Figure2/2I/._Figure2I_Regular medium_DIV14_DAPI.tif
- Figure2/2I/Figure2I_NMDA_DIV14_Tuj-1.tif
- __MACOSX/Figure2/2I/._Figure2I_NMDA_DIV14_Tuj-1.tif
- Figure2/2I/._Figure2I_NMDA_DIV14_Tuj-1.tif
- Figure2/2I/Figure2I_NMDA_CNQX_DIV14_p-PXNS119.tif
- __MACOSX/Figure2/2I/._Figure2I_NMDA_CNQX_DIV14_p-PXNS119.tif
- Figure2/2I/Figure2I_NMDA_IPZ_DIV14_p-PXNS119.tif
- __MACOSX/Figure2/2I/._Figure2I_NMDA_IPZ_DIV14_p-PXNS119.tif
- Figure2/2I/Figure2I_NMDA_APV_DIV14_Tuj-1.tif
- __MACOSX/Figure2/2I/._Figure2I_NMDA_APV_DIV14_Tuj-1.tif
- Figure2/2I/._Figure2I_NMDA_APV_DIV14_Tuj-1.tif
- Figure2/2I/Figure2I_NMDA_IPZ_DIV14_DAPI.tif
- __MACOSX/Figure2/2I/._Figure2I_NMDA_IPZ_DIV14_DAPI.tif
- Figure2/2I/._Figure2I_NMDA_IPZ_DIV14_DAPI.tif
- Figure2/2I/Figure2I_Regular medium_DIV7_Tuj-1.tif
- __MACOSX/Figure2/2I/._Figure2I_Regular medium_DIV7_Tuj-1.tif
- Figure2/2I/._Figure2I_Regular medium_DIV7_Tuj-1.tif
- Figure2/2I/Figure2I_NMDA_KN62_DIV14_p-PXNS119.tif
- __MACOSX/Figure2/2I/._Figure2I_NMDA_KN62_DIV14_p-PXNS119.tif
- Figure2/2I/._Figure2I_NMDA_KN62_DIV14_p-PXNS119.tif
- Figure2/2I/Figure2I_NMDA_CNQX_DIV14_Tuj-1.tif
- __MACOSX/Figure2/2I/._Figure2I_NMDA_CNQX_DIV14_Tuj-1.tif
- Figure2/2I/._Figure2I_NMDA_CNQX_DIV14_Tuj-1.tif
- Figure2/2I/.DS_Store
- __MACOSX/Figure2/2I/._.DS_Store
- Figure2/2I/Figure2I_NMDA_CNQX_DIV14_DAPI.tif
- __MACOSX/Figure2/2I/._Figure2I_NMDA_CNQX_DIV14_DAPI.tif
- Figure2/2I/._Figure2I_NMDA_CNQX_DIV14_DAPI.tif
- Figure2/2I/Figure2I_NMDA_KT5720_DIV14_Tuj-1.tif
- __MACOSX/Figure2/2I/._Figure2I_NMDA_KT5720_DIV14_Tuj-1.tif
- Figure2/2I/._Figure2I_NMDA_KT5720_DIV14_Tuj-1.tif
- Figure2/2I/Figure2I_NMDA_PurvalA_DIV14_DAPI.tif
- __MACOSX/Figure2/2I/._Figure2I_NMDA_PurvalA_DIV14_DAPI.tif
- Figure2/2I/._Figure2I_NMDA_PurvalA_DIV14_DAPI.tif
- Figure2/2I/Figure2I_NMDA_KT5720_DIV14_p-PXNS119.tif
- __MACOSX/Figure2/2I/._Figure2I_NMDA_KT5720_DIV14_p-PXNS119.tif
- Figure2/2I/._Figure2I_NMDA_KT5720_DIV14_p-PXNS119.tif
- Figure2/2I/Figure2I_NMDA_APV_DIV14_p-PXNS119.tif
- __MACOSX/Figure2/2I/._Figure2I_NMDA_APV_DIV14_p-PXNS119.tif
- Figure2/2I/Figure2I_NMDA_IPZ_DIV14_Tuj-1.tif
- __MACOSX/Figure2/2I/._Figure2I_NMDA_IPZ_DIV14_Tuj-1.tif
- Figure2/2I/Figure2I_NMDA_APV_DIV14_DAPI.tif
- __MACOSX/Figure2/2I/._Figure2I_NMDA_APV_DIV14_DAPI.tif
- Figure2/2I/._Figure2I_NMDA_APV_DIV14_DAPI.tif
- Figure2/2I/Figure2I_NMDA_PurvalA_DIV14_Tuj-1.tif
- __MACOSX/Figure2/2I/._Figure2I_NMDA_PurvalA_DIV14_Tuj-1.tif
- Figure2/2I/._Figure2I_NMDA_PurvalA_DIV14_Tuj-1.tif
- Figure2/2I/Figure2I_NMDA_KN62_DIV14_DAPI.tif
- __MACOSX/Figure2/2I/._Figure2I_NMDA_KN62_DIV14_DAPI.tif
- Figure2/2I/._Figure2I_NMDA_KN62_DIV14_DAPI.tif
- Figure2/2I/Figure2I_Regular medium_DIV14_Tuj-1.tif
- __MACOSX/Figure2/2I/._Figure2I_Regular medium_DIV14_Tuj-1.tif
- Figure2/2I/._Figure2I_Regular medium_DIV14_Tuj-1.tif
- Figure2/2I/Figure2I_NMDA_DIV14_DAPI.tif
- __MACOSX/Figure2/2I/._Figure2I_NMDA_DIV14_DAPI.tif
- Figure2/2I/._Figure2I_NMDA_DIV14_DAPI.tif
- Figure2/2I/Figure2I_NMDA_KN62_DIV14_Tuj-1.tif
- __MACOSX/Figure2/2I/._Figure2I_NMDA_KN62_DIV14_Tuj-1.tif
- Figure2/2I/._Figure2I_NMDA_KN62_DIV14_Tuj-1.tif
- Figure2/2I/Figure2I_NMDA_KT5720_DIV14_DAPI.tif
- __MACOSX/Figure2/2I/._Figure2I_NMDA_KT5720_DIV14_DAPI.tif
- Figure2/2I/._Figure2I_NMDA_KT5720_DIV14_DAPI.tif
- Figure2/2I/Figure2I_Regular medium_DIV14_p-PXNS119.tif
- __MACOSX/Figure2/2I/._Figure2I_Regular medium_DIV14_p-PXNS119.tif
- Figure2/2I/._Figure2I_Regular medium_DIV14_p-PXNS119.tif
- Figure2/2I/Figure2I_Regular medium_DIV7_DAPI.tif
- __MACOSX/Figure2/2I/._Figure2I_Regular medium_DIV7_DAPI.tif
- Figure2/2I/._Figure2I_Regular medium_DIV7_DAPI.tif
- Figure2/2I/Figure2I_NMDA_DIV14_p-PXNS119.tif
- __MACOSX/Figure2/2I/._Figure2I_NMDA_DIV14_p-PXNS119.tif
- Figure2/2I/._Figure2I_NMDA_DIV14_p-PXNS119.tif
- Figure2/2I/Figure2I_Regular medium_DIV7_p-PXNS119.tif
- __MACOSX/Figure2/2I/._Figure2I_Regular medium_DIV7_p-PXNS119.tif
- Figure2/2I/._Figure2I_Regular medium_DIV7_p-PXNS119.tif
- Figure2/2I/._Figure2I_NMDA_CNQX_DIV14_p-PXNS119.tif
- Figure2/2I/._Figure2I_NMDA_IPZ_DIV14_p-PXNS119.tif
- Figure2/2I/._.DS_Store
- Figure2/2I/._Figure2I_NMDA_APV_DIV14_p-PXNS119.tif
- Figure2/2I/._Figure2I_NMDA_IPZ_DIV14_Tuj-1.tif
- Figure2/2D/Figure 2D.xlsx
- __MACOSX/Figure2/2D/._Figure 2D.xlsx
- Figure2/2D/._Figure 2D.xlsx
- Figure2/2J/Figure 2J.xlsx
- __MACOSX/Figure2/2J/._Figure 2J.xlsx
- Figure2/2J/._Figure 2J.xlsx
