# Supplementary material for: Nuclear paxillin functions as a molecular switch for alternative splicing in neurons during a critical period of brain development
Source: EMBO J. 2025 Sep 9;44(21):5965–92. doi: 10.1038/s44318-025-00560-8 (PMC12583701; doi:10.1038/s44318-025-00560-8)
Supplement: Supplementary file 4 — Source data Fig. 2 [file 44318_2025_560_MOESM4_ESM.zip › Figure2/2B/Figure 2B.xlsx]

## Sheet: Sheet1
Con_DIV14
N1		0.798066	0.729938	0.828468	1.04628	0.777492	0.550101	0.852724	0.853514	0.927114	0.602257	0.67565	0.848632	0.710194	0.585862
N2		0.690646	0.84133	0.713669	0.875701	0.876451	0.793515	0.751555	0.723318	0.89065	0.655275	0.593338	0.779017	0.900592	0.742036
N3		0.634182	0.656154	0.753104	0.685626	0.787756	0.668476	0.670691	0.610424	0.674968	0.596015	0.691902	0.593979	0.844072	0.671381	0.560603	0.615427	0.621163	0.573873	0.757712	0.558648	0.787898
	Mean
N1	0.77045
N2	0.773364
N3	0.667336
2hr BDNF_DIV14
N1		0.764324	0.922937	0.754945	1.07624	0.853824	0.876056	0.935684
N2		0.978509	0.774516	1.59511	1.12206	0.922937	0.836154
N3		0.620041	0.8824	1.02054	0.934932	0.774516	1.2507
	Mean
N1	0.88343
N2	1.03821
N3	0.913854
1h Frk_DIV14
N1		0.837969	0.767815	1.0291	1.06999	0.812673	0.939505	1.49321	0.659432	0.729339
N2		1.0121	0.847881	0.939758	0.993645	0.800842	1.01989	1.18983	0.807377	1.23314
N3		0.847018	0.995902	0.916234	0.906037	0.803633	0.79105	0.767815	0.890237	0.847881
	Mean
N1	0.926558
N2	0.982718
N3	0.862867
20 μM NMDA
N1		1.54835	2.18618	2.63154	2.60882	1.2796	0.940249	2.07456	1.53386	1.43197	0.502322	1.72153	2.48279	1.61074	0.880939	1.5193	0.950475	0.600566	1.36321	0.679861	1.64753	1.22211	1.49357	0.559817	0.610442
N2		3.14982	1.55842	2.40083	1.29775	2.02142	1.49216	0.722427	0.655333	0.494971	1.8631	1.72583	0.756136	0.703648	0.502583	0.584829	1.89115	0.861082	1.15819	0.606534	1.94831	0.655333	0.494971
N3		2.26007	1.16022	2.08918	1.46876	1.39753	1.0106	2.71423	0.756294	1.17221	0.614256	1.60633	1.82154	0.594608	0.679356	1.65625	0.969471	2.09618	1.52564	0.68804	1.62204	0.756294	1.17221
	Mean
N1	1.42001
N2	1.25204
N3	1.35597
