# Supplementary material for: Nuclear paxillin functions as a molecular switch for alternative splicing in neurons during a critical period of brain development
Source: EMBO J. 2025 Sep 9;44(21):5965–92. doi: 10.1038/s44318-025-00560-8 (PMC12583701; doi:10.1038/s44318-025-00560-8)
Supplement: Supplementary file 4 — Source data Fig. 2 [file 44318_2025_560_MOESM4_ESM.zip › Figure2/2D/Figure 2D.xlsx]

## Sheet: Sheet1
DMSO
N1		1.83992	1.31936	1.41737	1.85232	1.66004	1.40988	1.83992	1.31947	2.07771	2.47559	1.16327	2.91756	1.51112	1.32894	1.56835	2.47559	2.45278	3.38706	3.2672	2.77209	3.34606	1.85232	1.74496	2.41	3.2672	2.24507	3.42899	2.31378	1.94624	5.69345	1.51112	2.26647	3.47955	2.31378	3.26048
N2		1.31947	2.24685	2.11902	1.74496	2.44771	2.96333	1.31936	2.24685	2.88587	2.45278	1.29424	2.08001	2.26647	1.93215	2.59751	1.16327	1.29424	1.89739	2.24507	2.02977	3.12349	1.66004	2.44771	2.85011	2.77209	2.02977	2.14165	3.26048	3.40164	2.948	1.32894	1.93215	2.76368	1.94624	3.40164
N3		2.07771	2.88587	3.08267	2.41	2.85011	4.05208	1.41737	2.11902	3.08267	3.38706	1.89739	2.60803	3.47955	2.76368	3.3531	2.91756	2.08001	2.60803	3.42899	2.14165		1.40988	2.96333	4.05208	3.34606	3.12349					1.56835	2.59751	3.3531	5.69345	2.948
	Mean
N1	2.31814
N2	2.2444
N3	2.85659
KT5720
N1		1.23862	1.32684	1.88715	1.03602	1.56029	1.24128	1.07608	0.72811	2.73055
N2		1.55347	2.11263	2.35906	3.21054	2.83003	2.80279	1.79739	1.21828	2.58701
N3		1.9207	0.999229	1.39703	3.42891	1.94036	1.02018	2.04116	1.38305	1.69531
	Mean
N1	1.42499
N2	2.27458
N3	1.75844
K252a
N1		0.956951	0.931143	1.11952	9.07083	0.913086	0.823356	0.755052	0.613894	1.15566	0.601243	0.783014	1.84902
N2		0.997304	1.0141	0.976472	1.77559	1.20481	1.7644	0.789839	1.86575	0.941831	0.875754	1.58177	1.06938
N3		0.990902	0.831427	1.17799	0.948855	1.3176	3.41491	0.873229	1.22958	1.63886	1.21809	1.69175
	Mean
N1	1.63106
N2	1.23808
N3	1.39393
Purval. A
N1		0.896194	1.00422	0.996012	1.10641	0.936496	0.811933	1.09928	0.910075	0.925525	0.625066	0.945578	0.728105	1.28974
N2		1.00849	0.809455	0.74345	0.913301	1.00938	1.05255	0.887956	0.92474	0.881918		0.752951	0.945193	1.02762
N3		0.734386	0.783418	0.618587	1.12795	1.01491	1.04185	0.676531	0.756465	0.75481		0.830616	1.16033	0.907651
	Mean
N1	0.944202
N2	0.913084
N3	0.867292
Roscovitine
N1	2.03833	2.70853	0.938606	1.83474	2.47011	2.70853	1.88129	1.29477	2.47011
N2	1.32013	1.88129	2.25076	0.470458	0.720904	0.938606	2.25076	1.32737	0.720904
N3	1.38274	1.29477	1.32737	2.06147	1.00585	1.83474	0.470458	2.06147	1.00585
	Mean
N1	2.03833
N2	1.32013
N3	1.38275
