# Supplementary material for: Nuclear paxillin functions as a molecular switch for alternative splicing in neurons during a critical period of brain development
Source: EMBO J. 2025 Sep 9;44(21):5965–92. doi: 10.1038/s44318-025-00560-8 (PMC12583701; doi:10.1038/s44318-025-00560-8)
Supplement: Supplementary file 4 — Source data Fig. 2 [file 44318_2025_560_MOESM4_ESM.zip › Figure2/2J/Figure 2J.xlsx]

## Sheet: Sheet1
Con_Medium
N1		0.880566	1.12912	1.02496	0.961277	1.0152	0.908487	1.02256	0.950132	0.977866	0.973779	1.11063	1.00687	1.10523	1.05257	0.914116
N2		1.00728	1.13606	1.22651	1.01832	1.11089	1.00782	1.07263	1.05092	1.1504	1.06628	1.13574	1.0572	1.12614	1.1463	1.18472
N3		0.972454	1.14259	0.487233	0.893728	1.07376	1.06369	0.924422	0.977605	0.915335	0.967355	0.912904	0.910932	0.934588	0.957651	0.921053	0.967235
	Mean
N1	1.00222
N2	1.09981
N3	0.93702
Con_LTD
N1	1.72166	2.21861	1.54234	2.01307	1.16985	1.55698	2.02909	1.62748	1.89445	2.36394	1.67534	1.6036	1.61474	1.64186	1.63527	1.77985	1.66576
N2	2.3874	2.69178	2.90084	2.47551	2.44894	3.1429	3.2644	2.16598	2.37858	2.78315	1.9735	2.58422	1.99516	1.90172	1.70747	1.84673	1.75174
N3	1.9951	1.61147	2.10779	2.13841	2.61078	2.10681	2.06772	2.1227	2.03088	2.05628	1.65767	1.99952	1.92732	1.88654	1.72172	2.14086	1.86464	1.89336
	Mean
N1	1.75023
N2	2.37647
N3	1.99664
LTD_APV
N1	1.10169	1.02675	1.18561	1.42185	1.1823	0.677868	1.32807	1.55738	0.42671	1.23261	0.977744
N2	1.04973	0.856781	1.12743	0.888728	1.22234	1.22213	1.18094	1.19173	0.170671	1.31828	1.31828
N3	1.47236	0.917269	1.5881	0.942657	2.17399	1.29399	1.75459	1.04845	0.93159	2.12054	0.905086	2.51974
	Mean
N1	1.10169
N2	1.04973
N3	1.47236
LTD_KN62
N1		1.15185	1.10248	1.05922	0.89395	2.17772	1.30316	1.39322	1.07038	1.29159	1.22413	1.37989	1.18447	1.31273	1.35027	1.2606
N2		0.92034	1.03337	0.91817	0.90801	0.89547	0.840711	0.972278	0.870248	0.81255	0.842209	0.898175	1.24353	0.810072	1.05668	1.00427
N3		0.95032	1.00713	0.97708	1.67273	1.1089	1.27729	1.27707	0.811537	1.21426	1.12802	1.25577	0.841651	1.31144	1.2922
	Mean
N1	1.27704
N2	0.935072
N3	1.15181
LTD_KT5720
N1	1.20074	0.78587	1.55644	1.05335	1.83456	1.02592	0.85266	1.38104	0.99723	1.3196
N2	1.06418	0.87253	1.14557	1.03057	0.53136	1.10976	1.26247	1.06933	1.49185
N3	1.11765	1.03056	0.96867	0.98696	0.97093	0.92039	1.78095	1.30107	1.07119	1.02815
	Mean
N1	1.20074
N2	1.06418
N3	1.11765
LTD_CNQX
N1		0.9807	1.07082	1.03589	1.03848	1.26621	1.25993	0.814275	1.07705	1.0423	0.942702	1.00205	0.999664	0.893199	1.2104
N2		1.19735	0.98464	2.33914	0.98014
N3		1.95316	0.9285	1.01232	0.93123	1.27218	1.13963	1.27431	1.24073	1.14487	1.26463	1.23847	1.15754	1.24868	1.08299
	Mean
N1	1.04526
N2	1.37532
N3	1.20637
LTD_PurvalanolA
N1		1.06772	0.997209	1.00758	1.06964	1.00424	1.27595	1.03062	0.997034	1.04989	0.955681	1.04024	1.17523	0.934688	0.901254	0.932187
N2		1.01345	1.12431	1.0214	1.49185	0.81234	1.22127	1.23723	0.983478	1.12695	0.95895	1.29651	0.818193	1.11954	0.89788	1.2667
N3		1.08095	1.00107	1.07119	1.02815	0.99723	0.93196	0.836473	0.879042	1.18466	1.15912	1.0271	0.962904	0.875716	1.23229	1.01115	1.01579
	Mean
N1	1.02928
N2	1.09267
N3	1.01842
LTD_IPZ
N1		0.732276	0.973633	0.677632	1.12074	1.00049	1.30087	0.809787	0.879601	0.842543	1.28051	1.02375	0.924921	0.845897	0.995951	1.01098	1.04043
N2		1.70924	1.03857	1.27097	0.64626	0.797031	1.27294	1.12078	1.20396	0.857914	0.845114	1.15525	1.23684	0.985335	1.26793	1.27369	1.27821
N3		0.779103	1.03571	1.18359	1.49027	0.640187	1.18026	0.87122	0.942096	0.997145	1.16432	1.1216	1.04275	0.825056	1.18767	0.925602
	Mean
N1	0.96625
N2	1.1225
N3	1.02577
