# Supplementary material for: Nuclear paxillin functions as a molecular switch for alternative splicing in neurons during a critical period of brain development
Source: EMBO J. 2025 Sep 9;44(21):5965–92. doi: 10.1038/s44318-025-00560-8 (PMC12583701; doi:10.1038/s44318-025-00560-8)
Supplement: Supplementary file 5 — Source data Fig. 4 [file 44318_2025_560_MOESM5_ESM.zip]

Archive with 192 entries (185 files):
- Figure4/
- __MACOSX/._Figure4
- Figure4/4C/
- __MACOSX/Figure4/._4C
- Figure4/._4C
- Figure4/4D/
- __MACOSX/Figure4/._4D
- Figure4/._4D
- Figure4/4E/
- __MACOSX/Figure4/._4E
- Figure4/._4E
- Figure4/4F/
- __MACOSX/Figure4/._4F
- Figure4/._4F
- Figure4/4G/
- Figure4/4H/
- __MACOSX/Figure4/._4H
- Figure4/._4H
- Figure4/source data_Figure 4G (ELAV4_input)_final.tiff
- __MACOSX/Figure4/._source data_Figure 4G (ELAV4_input)_final.tiff
- Figure4/._source data_Figure 4G (ELAV4_input)_final.tiff
- Figure4/4C/Primary neuron_DIV7_IP-PXN_western_actin_input,IP.tif
- __MACOSX/Figure4/4C/._Primary neuron_DIV7_IP-PXN_western_actin_input,IP.tif
- Figure4/4C/._Primary neuron_DIV7_IP-PXN_western_actin_input,IP.tif
- Figure4/4C/Primary neuron_DIV7_IP-PXN_western_ELAVL1_input,IP.tif
- __MACOSX/Figure4/4C/._Primary neuron_DIV7_IP-PXN_western_ELAVL1_input,IP.tif
- Figure4/4C/._Primary neuron_DIV7_IP-PXN_western_ELAVL1_input,IP.tif
- Figure4/4C/Primary neuron_DIV7_IP-PXN_western_ELAVL2_input.tif
- __MACOSX/Figure4/4C/._Primary neuron_DIV7_IP-PXN_western_ELAVL2_input.tif
- Figure4/4C/._Primary neuron_DIV7_IP-PXN_western_ELAVL2_input.tif
- Figure4/4C/Primary neuron_DIV7_IP-PXN_western_ELAVL2_IP.tif
- __MACOSX/Figure4/4C/._Primary neuron_DIV7_IP-PXN_western_ELAVL2_IP.tif
- Figure4/4C/._Primary neuron_DIV7_IP-PXN_western_ELAVL2_IP.tif
- Figure4/4C/Primary neuron_DIV7_IP-PXN_western_ELAVL3_input,IP.tif
- __MACOSX/Figure4/4C/._Primary neuron_DIV7_IP-PXN_western_ELAVL3_input,IP.tif
- Figure4/4C/._Primary neuron_DIV7_IP-PXN_western_ELAVL3_input,IP.tif
- Figure4/4C/Primary neuron_DIV7_IP-PXN_western_ELAVL4_input.tif
- __MACOSX/Figure4/4C/._Primary neuron_DIV7_IP-PXN_western_ELAVL4_input.tif
- Figure4/4C/._Primary neuron_DIV7_IP-PXN_western_ELAVL4_input.tif
- Figure4/4C/Primary neuron_DIV7_IP-PXN_western_ELAVL4_IP.tif
- __MACOSX/Figure4/4C/._Primary neuron_DIV7_IP-PXN_western_ELAVL4_IP.tif
- Figure4/4C/._Primary neuron_DIV7_IP-PXN_western_ELAVL4_IP.tif
- Figure4/4C/Primary neuron_DIV7_IP-PXN_western_IGF2BP1_input.tif
- __MACOSX/Figure4/4C/._Primary neuron_DIV7_IP-PXN_western_IGF2BP1_input.tif
- Figure4/4C/._Primary neuron_DIV7_IP-PXN_western_IGF2BP1_input.tif
- Figure4/4C/Primary neuron_DIV7_IP-PXN_western_IGF2BP1_IP.tif
- __MACOSX/Figure4/4C/._Primary neuron_DIV7_IP-PXN_western_IGF2BP1_IP.tif
- Figure4/4C/._Primary neuron_DIV7_IP-PXN_western_IGF2BP1_IP.tif
- Figure4/4C/Primary neuron_DIV7_IP-PXN_western_IGF2BP2_input,IP.tif
- __MACOSX/Figure4/4C/._Primary neuron_DIV7_IP-PXN_western_IGF2BP2_input,IP.tif
- Figure4/4C/._Primary neuron_DIV7_IP-PXN_western_IGF2BP2_input,IP.tif
- Figure4/4C/Primary neuron_DIV7_IP-PXN_western_IGF2BP3_input.tif
- __MACOSX/Figure4/4C/._Primary neuron_DIV7_IP-PXN_western_IGF2BP3_input.tif
- Figure4/4C/._Primary neuron_DIV7_IP-PXN_western_IGF2BP3_input.tif
- Figure4/4C/Primary neuron_DIV7_IP-PXN_western_IGF2BP3_IP.tif
- __MACOSX/Figure4/4C/._Primary neuron_DIV7_IP-PXN_western_IGF2BP3_IP.tif
- Figure4/4C/._Primary neuron_DIV7_IP-PXN_western_IGF2BP3_IP.tif
- Figure4/4C/Primary neuron_DIV7_IP-PXN_western_NOVA2_input.tif
- __MACOSX/Figure4/4C/._Primary neuron_DIV7_IP-PXN_western_NOVA2_input.tif
- Figure4/4C/._Primary neuron_DIV7_IP-PXN_western_NOVA2_input.tif
- Figure4/4C/Primary neuron_DIV7_IP-PXN_western_NOVA2_IP.tif
- __MACOSX/Figure4/4C/._Primary neuron_DIV7_IP-PXN_western_NOVA2_IP.tif
- Figure4/4C/._Primary neuron_DIV7_IP-PXN_western_NOVA2_IP.tif
- Figure4/4C/Primary neuron_DIV7_IP-PXN_western_Paxillin_input.tif
- __MACOSX/Figure4/4C/._Primary neuron_DIV7_IP-PXN_western_Paxillin_input.tif
- Figure4/4C/._Primary neuron_DIV7_IP-PXN_western_Paxillin_input.tif
- Figure4/4C/Primary neuron_DIV7_IP-PXN_western_Paxillin_IP.tif
- __MACOSX/Figure4/4C/._Primary neuron_DIV7_IP-PXN_western_Paxillin_IP.tif
- Figure4/4C/._Primary neuron_DIV7_IP-PXN_western_Paxillin_IP.tif
- Figure4/4C/Primary neuron_DIV7_IP-PXN_western_SF3B1_input.tif
- __MACOSX/Figure4/4C/._Primary neuron_DIV7_IP-PXN_western_SF3B1_input.tif
- Figure4/4C/._Primary neuron_DIV7_IP-PXN_western_SF3B1_input.tif
- Figure4/4C/Primary neuron_DIV7_IP-PXN_western_SF3B1_IP.tif
- __MACOSX/Figure4/4C/._Primary neuron_DIV7_IP-PXN_western_SF3B1_IP.tif
- Figure4/4C/._Primary neuron_DIV7_IP-PXN_western_SF3B1_IP.tif
- Figure4/4C/Primary neuron_DIV7_IP-PXN_western_SF3B3_input,IP.tif
- __MACOSX/Figure4/4C/._Primary neuron_DIV7_IP-PXN_western_SF3B3_input,IP.tif
- Figure4/4C/._Primary neuron_DIV7_IP-PXN_western_SF3B3_input,IP.tif
- Figure4/4C/Primary neuron_DIV7_IP-PXN_western_U2AF1_input.tif
- __MACOSX/Figure4/4C/._Primary neuron_DIV7_IP-PXN_western_U2AF1_input.tif
- Figure4/4C/._Primary neuron_DIV7_IP-PXN_western_U2AF1_input.tif
- Figure4/4C/Primary neuron_DIV7_IP-PXN_western_U2AF1_IP.tif
- __MACOSX/Figure4/4C/._Primary neuron_DIV7_IP-PXN_western_U2AF1_IP.tif
- Figure4/4C/._Primary neuron_DIV7_IP-PXN_western_U2AF1_IP.tif
- Figure4/4D/quantification of IP-Paxillin western for DIV7 neurons.xlsx
- __MACOSX/Figure4/4D/._quantification of IP-Paxillin western for DIV7 neurons.xlsx
- Figure4/4D/._quantification of IP-Paxillin western for DIV7 neurons.xlsx
- Figure4/4E/Mouse brain_IP-Paxillin western_NOVA2_p-PaxillinS119_ELAVL4_U2AF1-1.tif
- __MACOSX/Figure4/4E/._Mouse brain_IP-Paxillin western_NOVA2_p-PaxillinS119_ELAVL4_U2AF1-1.tif
- Figure4/4E/._Mouse brain_IP-Paxillin western_NOVA2_p-PaxillinS119_ELAVL4_U2AF1-1.tif
- Figure4/4E/Mouse brain_IP-Paxillin western_NOVA2_p-PaxillinS119_ELAVL4_U2AF1-2.tif
- __MACOSX/Figure4/4E/._Mouse brain_IP-Paxillin western_NOVA2_p-PaxillinS119_ELAVL4_U2AF1-2.tif
- Figure4/4E/._Mouse brain_IP-Paxillin western_NOVA2_p-PaxillinS119_ELAVL4_U2AF1-2.tif
- Figure4/4E/Mouse brain_IP-Paxillin western_NOVA2_p-PaxillinS119_ELAVL4_U2AF1-3.tif
- __MACOSX/Figure4/4E/._Mouse brain_IP-Paxillin western_NOVA2_p-PaxillinS119_ELAVL4_U2AF1-3.tif
- Figure4/4E/._Mouse brain_IP-Paxillin western_NOVA2_p-PaxillinS119_ELAVL4_U2AF1-3.tif
- Figure4/4E/Mouse brain_IP-Paxillin western_NOVA2_Paxillin_p-PaxillinS119-1.tif
- __MACOSX/Figure4/4E/._Mouse brain_IP-Paxillin western_NOVA2_Paxillin_p-PaxillinS119-1.tif
- Figure4/4E/._Mouse brain_IP-Paxillin western_NOVA2_Paxillin_p-PaxillinS119-1.tif
- Figure4/4E/Mouse brain_IP-Paxillin western_NOVA2_Paxillin_p-PaxillinS119-2.tif
- __MACOSX/Figure4/4E/._Mouse brain_IP-Paxillin western_NOVA2_Paxillin_p-PaxillinS119-2.tif
- Figure4/4E/._Mouse brain_IP-Paxillin western_NOVA2_Paxillin_p-PaxillinS119-2.tif
- Figure4/4E/Mouse brain_IP-Paxillin western_Paxillin_Actin.tif
- __MACOSX/Figure4/4E/._Mouse brain_IP-Paxillin western_Paxillin_Actin.tif
- Figure4/4E/._Mouse brain_IP-Paxillin western_Paxillin_Actin.tif
- Figure4/4E/Mouse brain_IP-Paxillin western_Paxillin_U2AF1.tif
- __MACOSX/Figure4/4E/._Mouse brain_IP-Paxillin western_Paxillin_U2AF1.tif
- Figure4/4E/._Mouse brain_IP-Paxillin western_Paxillin_U2AF1.tif
- Figure4/4E/Mouse brain_IP-Paxillin western_U2AF2_FUS.tif
- __MACOSX/Figure4/4E/._Mouse brain_IP-Paxillin western_U2AF2_FUS.tif
- Figure4/4E/._Mouse brain_IP-Paxillin western_U2AF2_FUS.tif
- Figure4/4E/Mouse brain_IP-Paxillin western_U2AF2_FUS_Actin-1.tif
- __MACOSX/Figure4/4E/._Mouse brain_IP-Paxillin western_U2AF2_FUS_Actin-1.tif
- Figure4/4E/._Mouse brain_IP-Paxillin western_U2AF2_FUS_Actin-1.tif
- Figure4/4E/Mouse brain_IP-Paxillin western_U2AF2_FUS_Actin-2.tif
- __MACOSX/Figure4/4E/._Mouse brain_IP-Paxillin western_U2AF2_FUS_Actin-2.tif
- Figure4/4E/._Mouse brain_IP-Paxillin western_U2AF2_FUS_Actin-2.tif
- Figure4/4E/Mouse brain_IP-Paxillin western_U2AF2_FUS_Actin-3.tif
- __MACOSX/Figure4/4E/._Mouse brain_IP-Paxillin western_U2AF2_FUS_Actin-3.tif
- Figure4/4E/._Mouse brain_IP-Paxillin western_U2AF2_FUS_Actin-3.tif
- Figure4/4E/quantification of IP-Paxillin western.xlsx
- __MACOSX/Figure4/4E/._quantification of IP-Paxillin western.xlsx
- Figure4/4E/._quantification of IP-Paxillin western.xlsx
- Figure4/4E/Figure 4E.xlsx
- __MACOSX/Figure4/4E/._Figure 4E.xlsx
- Figure4/4E/._Figure 4E.xlsx
- Figure4/4F/Primary neuron_DIV7_DAPI.tif
- __MACOSX/Figure4/4F/._Primary neuron_DIV7_DAPI.tif
- Figure4/4F/._Primary neuron_DIV7_DAPI.tif
- Figure4/4F/Primary neuron_DIV7_p-PaxillinS119.tif
- __MACOSX/Figure4/4F/._Primary neuron_DIV7_p-PaxillinS119.tif
- Figure4/4F/._Primary neuron_DIV7_p-PaxillinS119.tif
- Figure4/4F/Primary neuron_DIV7_Tuj-1.tif
- __MACOSX/Figure4/4F/._Primary neuron_DIV7_Tuj-1.tif
- Figure4/4F/._Primary neuron_DIV7_Tuj-1.tif
- Figure4/4F/Primary neuron_DIV7_U2AF2.tif
- __MACOSX/Figure4/4F/._Primary neuron_DIV7_U2AF2.tif
- Figure4/4F/._Primary neuron_DIV7_U2AF2.tif
- Figure4/4F/quantification of p-PaxillinS119 and U2AF2 intensity.xlsx
- __MACOSX/Figure4/4F/._quantification of p-PaxillinS119 and U2AF2 intensity.xlsx
- Figure4/4F/._quantification of p-PaxillinS119 and U2AF2 intensity.xlsx
- Figure4/4G/N2a_Differentiation_IP-FLAG western_importinB2_IGF2BP1_ELAVL4.tif
- __MACOSX/Figure4/4G/._N2a_Differentiation_IP-FLAG western_importinB2_IGF2BP1_ELAVL4.tif
- Figure4/4G/N2a_Differentiation_IP-FLAG western_importinB2_NOVA2_U2AF1-2.tif
- Figure4/4G/N2a_Differentiation_IP-FLAG western_importinB2_NOVA2_U2AF1-3.tif
- Figure4/4G/N2a_Differentiation_IP-FLAG western_importinB_NOVA2_U2AF1-1.tif
- Figure4/4G/N2a_Differentiation_IP-FLAG western_importinB_NOVA2_U2AF1-4.tif
- Figure4/4G/N2a_Differentiation_IP-FLAG western_importinB_NOVA2_U2AF1-5.tif
- Figure4/4G/N2a_Differentiation_IP-FLAG western_SF3b155_FLAG-1.tif
- Figure4/4G/N2a_Differentiation_IP-FLAG western_SF3b155_FLAG-2.tif
- Figure4/4G/N2a_Differentiation_IP-FLAG western_SF3b155_FLAG_Actin-1.tif
- Figure4/4G/N2a_Differentiation_IP-FLAG western_SF3b155_FLAG_Actin-2.tif
- Figure4/4G/N2a_Differentiation_IP-FLAG western_SF3b155_FLAG_Actin-3.tif
- Figure4/4G/N2a_Differentiation_IP-FLAG western_SF3B3_IGF2BP1_ELAVL1-1-refine.tiff
- __MACOSX/Figure4/4G/._N2a_Differentiation_IP-FLAG western_SF3B3_IGF2BP1_ELAVL1-1-refine.tiff
- Figure4/4G/N2a_Differentiation_IP-FLAG western_SF3B3_IGF2BP1_ELAVL1-1.tif
- Figure4/4G/N2a_Differentiation_IP-FLAG western_SF3B3_IGF2BP1_ELAVL1-2.tif
- Figure4/4G/N2a_Differentiation_IP-FLAG western_SF3B3_IGF2BP1_ELAVL1.tif
- Figure4/4G/N2a_Differentiation_IP-FLAG western_SF3B3_p-PaxillinS119_Actin-1.tif
- Figure4/4G/N2a_Differentiation_IP-FLAG western_SF3B3_p-PaxillinS119_Actin-2.tif
- Figure4/4G/N2a_Differentiation_western_importinB2_NOVA2_U2AF1-1.tif
- Figure4/4G/N2a_Differentiation_western_importinB_NOVA2_U2AF1-2.tif
- Figure4/4G/N2a_Differentiation_western_SF3b155_FLAG_Actin.tif
- Figure4/4G/N2a_Differentiation_western_SF3B3_IGF2BP1_ELAVL1-refine.tiff
- __MACOSX/Figure4/4G/._N2a_Differentiation_western_SF3B3_IGF2BP1_ELAVL1-refine.tiff
- Figure4/4G/N2a_Differentiation_western_SF3B3_IGF2BP1_ELAVL1.tif
- Figure4/4G/N2a_Differentiation_western_SF3B3_p-PaxillinS119_Actin.tif
- Figure4/4G/quantification of IP-FLAG western.xlsx
- Figure4/4G/._N2a_Differentiation_IP-FLAG western_SF3B3_IGF2BP1_ELAVL1-1-refine.tiff
- Figure4/4G/._N2a_Differentiation_IP-FLAG western_importinB2_IGF2BP1_ELAVL4.tif
- Figure4/4G/._N2a_Differentiation_western_SF3B3_IGF2BP1_ELAVL1-refine.tiff
- Figure4/4H/N2a_Differentiation_PXN-S119A_EGFP.tif
- __MACOSX/Figure4/4H/._N2a_Differentiation_PXN-S119A_EGFP.tif
- Figure4/4H/._N2a_Differentiation_PXN-S119A_EGFP.tif
- Figure4/4H/N2a_Differentiation_PXN-S119A_mCherry.tif
- __MACOSX/Figure4/4H/._N2a_Differentiation_PXN-S119A_mCherry.tif
- Figure4/4H/._N2a_Differentiation_PXN-S119A_mCherry.tif
- Figure4/4H/N2a_Differentiation_PXN-S119D_EGFP.tif
- __MACOSX/Figure4/4H/._N2a_Differentiation_PXN-S119D_EGFP.tif
- Figure4/4H/._N2a_Differentiation_PXN-S119D_EGFP.tif
- Figure4/4H/N2a_Differentiation_PXN-S119D_mCherry.tif
- __MACOSX/Figure4/4H/._N2a_Differentiation_PXN-S119D_mCherry.tif
- Figure4/4H/._N2a_Differentiation_PXN-S119D_mCherry.tif
- Figure4/4H/N2a_Differentiation_PXN-WT_EGFP.tif
- __MACOSX/Figure4/4H/._N2a_Differentiation_PXN-WT_EGFP.tif
- Figure4/4H/._N2a_Differentiation_PXN-WT_EGFP.tif
- Figure4/4H/N2a_Differentiation_PXN-WT_mCherry.tif
- __MACOSX/Figure4/4H/._N2a_Differentiation_PXN-WT_mCherry.tif
- Figure4/4H/._N2a_Differentiation_PXN-WT_mCherry.tif
- Figure4/4H/quantification of EGFP intensity.xlsx
- __MACOSX/Figure4/4H/._quantification of EGFP intensity.xlsx
- Figure4/4H/._quantification of EGFP intensity.xlsx
