# Supplementary material for: Nuclear paxillin functions as a molecular switch for alternative splicing in neurons during a critical period of brain development
Source: EMBO J. 2025 Sep 9;44(21):5965–92. doi: 10.1038/s44318-025-00560-8 (PMC12583701; doi:10.1038/s44318-025-00560-8)
Supplement: Supplementary file 5 — Source data Fig. 4 [file 44318_2025_560_MOESM5_ESM.zip › Figure4/4D/quantification of IP-Paxillin western for DIV7 neurons.xlsx]

## Sheet: PXN-IP
	CON-1	CON-2	CON-3	CON-4		BDNF-1	BDNF-2	BDNF-3	BDNF-4		IPZ-1	IPZ-2	IPZ-3	IPZ-4
PXN	1	1	1	1		1.11	1.15	1.02	1.32		0.97	1.06	0.97	1.12
U2AF1	1	1	1			1.73	1.93	1.1			0.21	0.57	0.79
SF3B3	1	1	1	1		1.19	1.35	1.11	1.21		0.71	0.85	0.88	0.78
SF3B1	1	1	1	1		1.28	1.15	1.24	1.54		0.89	0.75	0.26	0.66
NOVA2	1	1	1			0.96	0.73	1.06			0.93	1.2	1.04
IGF2BP1	1	1	1			0.86	1.17	1.15			1.15	0.99	0.87
IGF2BP2	1	1	1			1.35	1.89	1.58			0.41	0.54	0.51
IGF2BP3	1	1	1	1		0.68	1.48	1.28	1.18		0.85	0.73	0.97	0.68
ELAV1	1	1	1			0.84	1.04	1.08			0.89	0.9	0.84
ELAV2	1	1	1			0.69	0.79	0.99			0.52	0.73	0.57
ELAV3	1	1	1			1.15	1.04	0.99			0.74	0.8	0.94
ELAV4	1	1	1	1		1.98	1.38	1.22	2.18		1.52	0.75	0.65	1.4
