# Supplementary material for: Nuclear paxillin functions as a molecular switch for alternative splicing in neurons during a critical period of brain development
Source: EMBO J. 2025 Sep 9;44(21):5965–92. doi: 10.1038/s44318-025-00560-8 (PMC12583701; doi:10.1038/s44318-025-00560-8)
Supplement: Supplementary file 5 — Source data Fig. 4 [file 44318_2025_560_MOESM5_ESM.zip › Figure4/4E/quantification of IP-Paxillin western.xlsx]

## Sheet: Sheet1
	input		IP paxillin
	P7	P15	P7	P15
NOVA2	4065560940	4083275346	2315233247	2608678171
PXNS119	2909984489	2909984489	2030373763	2710093787
Paxillin	5038631037	4351722646	1435123867	1424266751
U2 AF2	1140717015	1116376728	705505619	708105549
U2 AF1	0	0	734213255	1164851713
FUS	847078277	643380822	688118679	692577589
ELAVL4	1069234368	793629389	817349619	1009422466
Actin	1486769648	1492343552
NOVA2	24754889	25625279	85983729	106247614
PXNS119	108409485	68946670	69021789	71842799
Paxillin-1	280413190	228248586	191732942	186680425
Paxillin-2	300973625	270717093	174911765	188852120
U2 AF2	337931198	273751586	81484593	92793638
U2 AF1	199402550	157255132	14488868	30274563
FUS	239905137	175634106	96985097	77354601
ELAVL4	12570677	11906619	103613498	129929756
Actin	177027321	157749796
NOVA2	727495	713131	297832	348861
PXNS119	831667	739168	288780	274350
Paxillin-1	1247479	902241	412415	463504
Paxillin-2	1324137	802264	580416	584151
U2 AF2	780412	587280	399819	426320
U2 AF1	839499	825688	389105	410641
FUS	864774	770648	501012	632227
ELAVL4	344160	264686	145479	158911
Actin-1	1446627	1490876	763663	727370
Actin-2	1490064	1497051
