# Supplementary material for: Nuclear paxillin functions as a molecular switch for alternative splicing in neurons during a critical period of brain development
Source: EMBO J. 2025 Sep 9;44(21):5965–92. doi: 10.1038/s44318-025-00560-8 (PMC12583701; doi:10.1038/s44318-025-00560-8)
Supplement: Supplementary file 5 — Source data Fig. 4 [file 44318_2025_560_MOESM5_ESM.zip › Figure4/4E/Figure 4E.xlsx]

## Sheet: p-PXN S119_p-SR co-localization
Con
	0.7752	0.7369	0.791	0.7626	0.7859	0.5815	0.6868	0.7852	0.6169	0.8246	0.7658	0.5588	0.637	0.7585	0.5639	0.6796
	0.2547	0.3324	0.0113	0.0919	0.334	0	-0.0299	0.2935	0	0.296	0.5685	0	0	0.2891	0.2427	0.2706
	0.2547	0.3324	0.0113	0.0919	0.334		-0.0299	0.2935		0.296	0.5685			0.2891	0.2427	0.2706
	N1	N2	N3
Pearson's coefficient in nuclease	0.73885	0.73586	0.63956
Pearson's coefficient in nuclear speckles	0.170717	0.22562	0.16048
Pearson's coefficient in p-PXNS119-(+) nuclear speckles	0.20486	0.282025	0.267467
Lat A
	0.8256	0.4351	0.7792	0.7796	0.789	0.8436	0.4437	0.8209	0.8291	0.8383	0.2532	0.7365	0.8869	0.81	0.7581	0.7917
	0.4184	0	0.283	0	0.1231	0.2252	0	0.2407	0.3627	0.5287	0	-0.0456	0.2744	0	0.1655	0.0948
	0.4184		0.283		0.1231	0.2252		0.2407	0.3627	0.5287		-0.0456	0.2744		0.1655	0.0948
	N1	N2	N3
Pearson's coefficient in nuclease	0.742017	0.63704	0.79664
Pearson's coefficient in nuclear speckles	0.17495	0.22642	0.09782
Pearson's coefficient in p-PXNS119-(+) nuclear speckles	0.262425	0.377367	0.122275
