# Supplementary material for: Nuclear paxillin functions as a molecular switch for alternative splicing in neurons during a critical period of brain development
Source: EMBO J. 2025 Sep 9;44(21):5965–92. doi: 10.1038/s44318-025-00560-8 (PMC12583701; doi:10.1038/s44318-025-00560-8)
Supplement: Supplementary file 5 — Source data Fig. 4 [file 44318_2025_560_MOESM5_ESM.zip › Figure4/4F/quantification of p-PaxillinS119 and U2AF2 intensity.xlsx]

## Sheet: Sheet1
DIV7
distance	p-PaxillinS119	U2AF2	DAPI
0	0	0	3.72549
0.2292	0	0	2.20118
0.4583	0	0	3.53843
0.6875	0	0	2.96784
0.9167	0	0	3.49373
1.1458	0	0	2.69725
1.375	0	0	3.29176
1.6042	0	0	3.72667
1.8333	0	0	3.99647
2.0625	0	0	4.12471
2.2917	0	0	3.22275
2.5208	0	0	3.22627
2.75	0	0	3.57176
2.9792	16.8411	0	3.4851
3.2083	29.6919	0	4.68314
3.4375	57.8331	0	28.8859
3.6667	88.3066	69.0066	46.3008
3.8958	98.6061	92.3457	46.5443
4.125	104.173	89.5984	49.9773
4.3542	142.036	120.796	43.829
4.5833	132.429	68.3236	41.9498
4.8125	99.9755	43.9406	48.0957
5.0417	121.064	59.1323	32.5471
5.2708	242.244	200.717	30.4604
5.5	209.346	201.415	44.4286
5.7292	181.72	150.544	50.9824
5.9583	185.305	133.928	44.6918
6.1875	205.452	254.818	40.2937
6.4167	225.64	194.312	54.838
6.6458	144.552	124.283	58.1482
6.875	98.5613	86.2905	84.3573
7.1042	95.289	19.2472	100
7.3333	156.574	119.963	56.7506
7.5625	198.738	190.567	37.151
7.7917	213.061	215.6	39.3271
8.0208	196.521	167.908	47.7922
8.25	181.701	145.312	51.0455
8.4792	117.966	145.115	57.5733
8.7083	166.59	155.15	54.7776
8.9375	162.932	179.977	40.3122
9.1667	123.095	121.804	45.2882
9.3958	108.021	103.744	59.2733
9.625	131.203	143.675	47.4239
9.8542	176.529	141.431	42.8667
10.0833	165.147	127.445	54.8122
10.3125	241.858	250.18	35.0224
10.5417	198.275	237.648	38.0357
10.7708	211.634	183.004	39.9882
11	133.858	110.602	37.1671
11.2292	212.575	182.01	36.6424
11.4583	175.89	131.424	56.3482
11.6875	129.588	113.132	51.4718
11.9167	95.8684	4.46999	61.8749
12.1458	45.567	0	19.1106
12.375	34.4337	0	5.48549
12.6042	4.09357	0	3.92784
12.8333	0	0	3.14627
13.0625	0	0	2.37373
13.2917	0	0	2.38118
13.5208	0	0	2.94784
13.75	0	0	3.32627
13.9792	0	0	2.44235
14.2083	0	0	2.73255
14.4375	0	0	2.63765
14.6667	0	0	3.17373
14.8958	0	0	3.53765
15.125	0	0	2.05882
