# Supplementary material for: Nuclear paxillin functions as a molecular switch for alternative splicing in neurons during a critical period of brain development
Source: EMBO J. 2025 Sep 9;44(21):5965–92. doi: 10.1038/s44318-025-00560-8 (PMC12583701; doi:10.1038/s44318-025-00560-8)
Supplement: Supplementary file 5 — Source data Fig. 4 [file 44318_2025_560_MOESM5_ESM.zip › Figure4/4G/quantification of IP-FLAG western.xlsx]

## Sheet: Sheet1
	WT	WT	WT	WT	S119A	S119A	S119A	S119A	S119A	S119A	S119D	S119D	S119D	S119D	S119D	S119D
SF155	1	1	1	1	0.787024	0.231781	0.387955	0.548143			1.47048	1.66746	1.29908	1.23972
SF3B3	1	1	1	1	0.924574	0.710294	0.815893	0.800632			1.41074	1.28362	1.76424	1.21165	1.31756
NOVA2	1	1	1	1	0.883823	0.454422	0.792622		0.743623		1.28857	1.39316	1.50917		1.40884
IGF2BP1	1	1	1	1	0.699386	0.726536	0.73835	0.654757	0.137611		1.03382	0.978967	0.734214	0.915666
U2 AF1	1	1	1	1	0.584137	0.374211	0.744638		0.600995	0.136062	0.934045	1.06521	1.04016		1.01314	1.0402
ELAVL4	1	1	1	1	0.663583	0.845978	0.814343	0.774635			0.767415	1.2289	1.25418	1.0835	1.15821	1.32518
