# Supplementary material for: Nuclear paxillin functions as a molecular switch for alternative splicing in neurons during a critical period of brain development
Source: EMBO J. 2025 Sep 9;44(21):5965–92. doi: 10.1038/s44318-025-00560-8 (PMC12583701; doi:10.1038/s44318-025-00560-8)
Supplement: Supplementary file 5 — Source data Fig. 4 [file 44318_2025_560_MOESM5_ESM.zip › Figure4/4H/quantification of EGFP intensity.xlsx]

## Sheet: Sheet1
Differentiation_PXN-WT				Differentiation_PXN-S119A				Differentiation_PXN-S119D
EGFP-5'pip3'				EGFP-5'pip3'				EGFP-5'pip3'
Cell area	intensity	average		Cell area	intensity	average		Cell area	intensity	average
241.584	748644	3098.9		233.282	84368.2	361.658		203.242	575688	2832.52
268.049	306466	1143.32		206.603	154527	747.943		229.291	540013	2355.14
281.966	588404	2086.79		183.286	100539	548.535		245.361	542351	2210.42
267.523	319913	1195.84		216.844	175632	809.947		177.981	445403	2502.53
236.381	306842	1298.08		277.029	219665	792.93		192.161	516309	2686.86
222.936	282226	1265.95		253.816	325123	1280.94		189.588	149969	791.028
255.497	869870	3404.62		229.711	211825	922.138		210.647	140335	666.208
170.854	395321	2313.79		198.358	356034	1794.9		245.204	151049	616.014
360.742	943144	2614.46		199.041	94122.5	472.88		272.88	532780	1952.43
287.48	230166	800.632		198.673	82220.1	413.846		257.44	471665	1832.13
205.343	228446	1112.51		386.213	206235	533.994		218.787	815672	3728.16
244.416	319213	1306.02		160.23	174143	1086.83		329.651	334792	1015.59
253.659	212283	836.885		234.543	311688	1328.91		297.458	219203	736.921
218.315	154700	708.608		168.581	346360	2054.56		297.878	239521	804.09
190.796	174532	914.756		217.369	474514	2182.99		222.359	131885	593.119
191.163	95463.3	499.382		266.526	676327	2537.57		331.962	307546	926.45
214.638	146560	682.825		272.618	193413	709.465		273.195	742898	2719.3
150.095	329671	2196.41		218.42	174204	797.562		186.699	344303	1844.16
212.433	575462	2708.91		242.368	281760	1162.53		172.677	231168	1338.73
214.061	613299	2865.07		212.118	186818	880.729		192.739	298777	1550.16
197.78	311591	1575.44		263.48	227074	861.826		172.677	405222	2346.71
224.249	416724	1858.31		314.894	368139	1169.09		152.458	514910	3377.39
219.365	445337	2030.12		264.898	374289	1412.95		210.227	239808	1140.71
134.497	225683	1677.98		187.907	93132.8	495.633		178.979	328568	1835.79
182.025	257986	1417.31		231.759	164079	707.971		186.332	358564	1924.33
201.457	144098	715.278		320.093	858542	2682.16		239.269	425504	1778.35
205.553	298465	1452.01		284.907	89008.6	312.413		208.914	174106	833.387
213.588	382575	1791.18		238.166	57663.6	242.115		170.786	219356	1284.39
252.451	437147	1731.61		223.041	184497	827.189		231.339	285701	1234.99
155.399	240413	1547.07		130.873	107752	823.336		210.28	631409	3002.71
208.862	359177	1719.69		269.309	293414	1089.51		186.909	325304	1740.44
201.404	703383	3492.4		274.613	749019	2727.55		156.659	246977	1576.53
140.904	457225	3244.94		200.144	197963	989.105		251.558	806716	3206.88
131.609	355716	2702.83		259.226	438214	1690.47		238.954	715998	2996.39
260.381	789300	3031.33		185.964	292973	1575.43		167.163	378297	2263.04
167.425	516413	3084.45		240.267	324719	1351.49		172.992	257690	1489.6
143.95	423041	2938.8		240.792	419875	1743.72		279.602	546892	1955.97
135.6	157656	1162.65		184.756	72803.2	394.05		174.725	281768	1612.64
243.891	532473	2183.24		201.824	154068	763.378		252.766	617709	2443.8
193.001	163411	846.685		202.402	137373	678.712		260.959	822802	3152.99
145.211	114587	789.108		173.727	338739	1949.83		259.436	532051	2050.8
190.323	209465	1100.58		278.447	541963	1946.38		284.539	808250	2840.56
157.395	280576	1782.62		280.863	473182	1684.74		175.04	339742	1940.94
202.402	449938	2222.99		187.697	253018	1348.01		248.932	684026	2747.84
166.743	290234	1740.6		179.662	106404	592.248		191.688	351114	1831.7
227.768	485556	2131.8		183.443	127507	695.078		196.31	354922	1807.97
289.266	907726	3138.03		165.325	131520	795.521		140.116	315967	2255.04
238.166	775188	3254.82		220.205	350788	1593.01		196.31	555297	2828.67
181.553	202971	1117.97		234.227	381975	1630.79		246.727	654704	2653.56
191.111	188527	986.478		178.191	199397	1119.01		239.322	784342	3277.35
202.139	191036	945.074		216.319	275231	1272.34		258.963	837940	3235.75
238.534	654427	2743.54		224.407	321172	1431.2		261.431	642142	2456.26
246.727	714947	2897.73		147.574	129214	875.59		178.191	258332	1449.75
163.329	369630	2263.1		175.986	344748	1958.95		191.951	289943	1510.51
180.87	343322	1898.17		230.079	466910	2029.35		190.901	463492	2427.92
198.778	428856	2157.46		282.018	451456	1600.81		171.732	211157	1229.58
232.127	481995	2076.43		252.031	384586	1525.95		160.808	183823	1143.12
278.71	865919	3106.88		333.905	659722	1975.78		249.983	537616	2150.61
304.076	851620	2800.68		366.991	733981	2000		242.105	451652	1865.52
195.575	755099	3860.92		262.482	444119	1692		140.799	119594	849.394
184.914	689995	3731.44		146.891	102171	695.554		174.725	158586	907.632
369.407	860393	2329.12		196.047	186243	949.993		191.793	176795	921.799
268.259	291665	1087.25		230.866	310221	1343.73		171.679	386525	2251.44
265.108	371978	1403.12		223.566	265787	1188.85		184.651	562214	3044.74
199.513	325987	1633.92		250.77	593915	2368.36		203.242	498001	2450.29
193.106	178819	926.013		252.241	398948	1581.62		247.987	752456	3034.26
240.319	293710	1222.17		185.124	159415	861.127		191.583	436649	2279.16
271.672	729573	2685.49		153.141	87094.3	568.719		237.063	733370	3093.56
233.545	646199	2766.91		293.94	816932	2779.25		212.853	599313	2815.62
167.32	250473	1496.97		333.8	874891	2621		137.858	202819	1471.22
226.717	522818	2306.04		189.378	182891	965.748		237.904	682176	2867.44
202.822	421686	2079.1		253.764	624437	2460.7		207.128	526705	2542.9
147.469	225832	1531.39		224.512	378743	1686.96		188.59	555204	2943.97
189.325	221021	1167.42		221.098	285764	1292.48		156.764	334634	2134.63
209.439	241667	1153.88						178.296	507032	2843.76
227.19	297145	1307.91						190.48	198235	1040.71
258.123	350428	1357.6						134.182	129680	966.451
								168.213	165655	984.791
