# Supplementary material for: Nuclear paxillin functions as a molecular switch for alternative splicing in neurons during a critical period of brain development
Source: EMBO J. 2025 Sep 9;44(21):5965–92. doi: 10.1038/s44318-025-00560-8 (PMC12583701; doi:10.1038/s44318-025-00560-8)
Supplement: Supplementary file 13 — Figure EV3C Source Data [file 44318_2025_560_MOESM13_ESM.xlsx]

## Sheet: p-PXN S119_N C ratio
control medium
	0.634182	0.656154	0.753104	0.685626	0.787756	0.668476	0.670691	0.844072	0.793515	0.751555	0.550101	0.852724	0.610424	0.674968		0.560603	0.615427	0.621163	0.573873	0.757712	0.558648	0.787898	0.671381	0.900592	0.742036	0.710194	0.585862	0.596015	0.691902	0.593979			1.13087	1.51396	0.914101	2.22295	0.777778	0.825417	0.825084	0.853484	0.74103	1.04826	0.696291	0.811807	0.719258	0.942499	0.687598	0.697914	0.750817
	0.691182	0.523084	0.81825	0.646001	0.658099	0.656988	0.595742	0.72913	0.564759	0.672345	0.563739	0.588846	0.565259			0.579602	0.662782	0.486703	0.618434	0.764708	0.600609	0.897692	0.725048	0.704218	0.422905	0.592818	0.775187	0.523262	0.846734				0.663299	0.554161	0.666359	0.735475	0.610756	0.678426	0.724913	0.7336	0.830215	0.797993	0.976163	0.788608	0.84991	0.90994	0.628793	0.727686	0.739919
	1.0053	0.220693	0.408314	0.666417	0.289584	0.407612	1.28478	0.853517	1.1989	0.580587	0.715108					0.546368	0.804931	0.780876	0.732862	0.857133	0.806858	0.581604	0.513978	0.586223	0.54031	0.682639	1.10878	0.58552	0.593245	0.444982	0.728274		0.721233	0.841048	1.09282	0.942526	0.740669	0.887792	0.889089	0.966609	0.794352	1.13729	0.923355	0.990358	0.982114	0.943759
	N1	N2	N3
DIV14	0.709525	0.664486	0.92977
DIV21	0.636417	0.657193	0.74213
DIV28	0.69371	0.680911	0.918073
NMDA_25'
	2.60882	1.29775	1.46876	0.880939	1.2796	2.02141	1.39753	1.5193	0.940249	1.49216	1.0106	0.950475	2.07456	0.722427	2.71423		1.72583	0.756136	0.703648	0.502583	0.584829	1.89115	0.861082	1.15819	0.606534	1.94831	0.655333	0.494971	0.600566	1.36321	0.679861	1.64753	1.22211	1.61074	1.53386	1.43197	0.502322		0.568451	1.82154	0.594608	0.679356	1.65625	0.969471	2.09618	1.52564	0.68804	1.62204	0.756294
	0.931845	0.72723	1.03746	1.32399	0.758438	1.12307	0.74826	1.48412	0.942636			2.6734	0.447871	1.92699	0.670168	1.71601	1.3216	0.909689	0.675616	0.7889	1.33093	1.53053	0.336709	0.428678															0.979658	0.783567	0.884113	0.939056	0.607061	1.04826	0.822222	1.50763	1.32184	0.783094	1.48366
	0.581986	0.549351	0.478009	0.478877	0.455525	0.331928	0.570823	0.329357	0.45611	1.19555	0.392782	0.599296			0.923932	0.590259	0.611961	0.647415	0.607835	0.73656	0.682737	0.509047	0.716157	0.614956	0.594695	0.7508	0.669367	0.669176	0.528089										1.23431	1.02099	1.19474	1.26741	1.09887	0.877537	1.19642	0.922938	0.776776	1.23417	0.817618
	N1	N2	N3	N4
DIV14	1.49192	1.07051	1.11968	1.0512
DIV21	1.00856	1.13516	1.14939
DIV28	0.534966	0.656866	1.03053
NMDA_6 hr
	1.42007	1.79536	0.744066	1.28364	2.29968	1.1145	0.817289	0.791766	1.68905	2.03599	0.905381	0.766113	0.763694	0.804266	1.67072		3.20748	3.19998	1.2486	2.02378	3.0088	0.881846	0.985061	1.20387	0.942928	2.52643	1.59192	0.93712	2.96584	1.2425	2.96366	0.876566	1.86288	2.04334	2.71451	3.66198	2.70771	2.81909	2.42313		0.988151	1.08343	1.9234	1.97144	1.64236	1.04652	2.16286	1.72877	1.74532
	0.528233	0.575549	0.574735	0.424768	0.627379	1.55309	0.488578	0.537768	0.662437	0.392073	0.537109	0.969316				1.04632	0.78516	1.27464	0.836897	1.37094	1.09943	0.979997	1.7023	1.22885			0.689819	1.05822	0.936045	1.15309	0.882741	0.79611	0.959858	0.873668	0.968601	1.05813
	0.496669	0.715566	0.727609	0.86002	0.595725	0.649206	0.715009	1.79088	0.936753			1.02639	1.29844	0.994243	0.717256	0.696648	0.801945	0.474167	0.583027	0.649639	0.668381	0.558491	0.909685	0.653761			1.36991	1.35086	1.34831	1.54606	1.31516	1.01089	1.49122	1.65892	1.08746	1.54913	1.14575
	N1	N2	N3
DIV14	1.26011	2.08865	1.37685
DIV21	0.65592	1.14717	0.937629
DIV28	0.831938	0.771698	1.35215
[truncated: 23 more columns]

## Sheet: nuclear p-PXN S119_Nuclear Aver
control medium
	33.1865	35.6618	45.6361	52.9134	22.0908	27.0209	18.3507	31.9621	25.6003	25.2266	22.5354	23.4817	19.4981	42.6005		24.4067	30.1852	30.9957	22.373	30.8367	21.6769	33.6111	32.7522	39.9984	31.3032	37.9026	29.9594	20.1082	23.9397	26.1327		145.499	120.082	47.1842	75.5704	35.1525	33.4145	32.7218	42.5014	23.4277	52.822	40.2098	34.7474	36.1982	46.3927	38.8614	35.2468	30.072	48.832
	30.2362	47.9781	56.094	45.3966	57.5412	58.204	41.5644	30.6946	32.3311	43.6095	33.3825	28.7501	27.4904		20.2543	10.5898	11.0875	17.0665	14.3602	11.7183	17.3569	16.576	12.6422	12.6982	12.1508	17.241	29.4368	12.0176				84.0923	84.9006	65.4878	61.5955	67.8749	80.2313	59.328	71.6643	57.4791	54.9452	73.8855	56.3753	74.8514	85.5945	71.5888	64.0516	61.443
	43.9205	7.94499	23.6672	33.553	14.2868	27.4252	74.2062	53.7319	70.8168	31.6001	47.9101				16.4118	36.998	25.6382	29.1561	34.4518	28.442	16.5755	19.3064	26.3229	30.6319	29.9233	50.7886	27.9675	24.4699	22.6234	22.7864		91.8093	85.8238	114.793	98.3736	68.901	84.8497	98.3521	75.4559	67.0107	95.8639	75.9395	72.4393	62.5892	68.3648
	N1	N2	N3
DIV14	30.4118	29.0788	50.1608
DIV21	41.021	15.3711	69.1405
DIV28	39.0057	27.6558	82.8975
NMDA_25'
	33.1865	35.6618	45.6361	52.9134	22.0908	27.0209	18.3507	31.9621	25.6003	25.2266	22.5354	23.4817	19.4981	42.6005		166.191	67.6252	36.0419	36.8946	48.0389	68.6301	39.11	83.6178	38.7871	151.258	27.9064	24.9802	62.5915	241.49	52.0295	198.239	72.629	169.838	185.619	164.986	19.97		27.7037	132.511	39.0484	21.2233	180.956	79.1387	42.6637	26.8037	32.6961	150.646	33.3934	105.975
	100.493	50.0869	60.2032	74.9126	44.16	52.2753	47.032	163.409	95.6369		118.657	8.17752	123.421	11.1369	47.468	51.5559	24.9664	20.344	24.0008	68.269	110.082	9.3571	46.055				46.8583	95.2619	78.6208	91.2059	81.2803	127.231	56.6037	46.9343	86.2957	89.7791	97.7069	49.4417	106.455	113.813	88.6886
	28.8804	25.76	15.7358	29.3058	25.2982	22.8397	14.7452	22.9154	30.8404	84.456	23.5078	21.4266			34.5511	18.7655	14.5401	28.9862	28.306	22.8787	16.2852	23.2374	18.2465	20.5179	20.8153	34.7196	23.7733	12.8405	19.6773			126.265	76.8095	40.4843	49.7804	52.3662	75.9429	114.948	83.0605	64.9146	62.9835	93.0683	84.0729
	N1	N2	N3	N4
DIV14	30.4118	93.1654	76.7499	94.0702
DIV21	73.0462	51.0377	83.7451
DIV28	28.8093	22.5427	77.0579
NMDA_6 hr
	88.4628	97.4887	31.742	60.2126	100.65	41.6259	34.2637	27.0918	88.5619	115.911	26.0004	35.2964	17.621	17.6758	58.7307		151.894	175.611	74.2758	210.862	178.589	45.7619	63.5196	62.8283	29.5076	120.607	74.0432	38.5926	176.571	54.049	151.844	41.2759	79.0663	106.383	135.625	162.387	99.861	152.718	103.895		146.717	131.389	164.082	119.835	100.511	96.7271	159.52	176.766	137.293
	31.2471	58.6398	49.7267	36.5897	56.9556	71.4324	46.0403	30.0141	64.0924	44.4172	44.1447		58.6973	140.474	26.7754	31.0145	40.6584	59.4628	57.8628	45.0746	23.8956	41.8649	48.2785				70.5536	101.592	82.4935	93.9443	66.8587	80.4063	89.8014	85.0544	69.5434	89.1324
	35.8695	44.6037	31.1388	18.7117	16.6532	20.629	25.9155	44.8197	49.6275				24.234	30.6273	22.7687	3.31577	16.363	27.129	11.4389	20.3653	9.69652	17.4709	16.0935	20.7524	14.2815		41.2248	36.544	35.4821	37.8618	35.8362	30.3849	39.7015	43.112	33.7166	39.1834	37.8921	37.3581
	N1	N2	N3
DIV14	56.089	108.251	118.141
DIV21	48.4818	52.1872	82.938
DIV28	31.9965	18.0413	37.3581
[truncated: 22 more columns]

## Sheet: pan-PXN_N C ratio
control medium
	0.883509	0.975464	0.865572	1.09017	0.974327	0.731028	0.876243	0.991897	0.787844	0.780954	0.974151	0.992859	0.949983	1.05288		0.830616	0.872095	0.874095	0.846064	0.929904	0.821046	0.963192	0.867896	0.913553	0.887043	0.844699	0.940086	0.99196	0.851036	0.769601			0.707471	0.786572	0.806665	0.934088	0.683906	0.803434	0.653889	0.704183	0.702852	0.725645	0.698844	0.86035	0.63393	0.591668	0.64999	0.705925	0.711293
	0.896993	1.00082	0.878066	1.11016	0.996188	1.0338	1.0218	1.13151	1.00729	1.03917	0.945699	0.95899	0.912521			0.930277	0.820063	0.966781	0.899837	0.907335	0.75565	0.743133	0.798406	0.881583	0.735646	0.726724	0.878995	0.809093	0.918014				0.832803	0.761308	0.924468	0.954683	0.80325	0.908925	1.05444	0.561723	0.930725	0.955365	0.873827	0.941524	1.04767	0.760012	0.967903	1.3837	0.973669
	1.12363	0.884758	1.02387	0.998261	1.20802	0.823498	0.908141	0.948637	0.873071	0.909202	0.834814					1.36622	1.03898	1.15784	0.957803	1.23196	1.34389	0.907185	0.813204	0.867352	1.06342	1.11071	0.999499	0.874639	0.928068	0.944996	0.99982		0.853218	0.998688	1.06349	1.08657	0.826674	0.838202	0.82171	0.935762	1.05521	1.07885	1.10282	1.22163	0.946551	1.11904
	N1	N2	N3
DIV14	0.923349	0.880192	0.726644
DIV21	0.994847	0.840824	0.919765
DIV28	0.957809	1.03785	0.996315
NMDA_25'
	1.13558	0.809063	0.994521	1.01866	0.939655	0.988965	0.978203	1.00852	0.980949	0.87013	0.715996	0.915258	1.15167	0.838511	0.971213		0.994447	1.1097	1.01517	1.02928	0.818191	0.890111	0.892558	0.720851	0.828699	0.93236	0.772085	0.829371	0.878397	0.928258	0.918436	0.976153	0.925623	0.881754	0.909179	0.93272	0.802024		0.743232	0.815823	0.759349	0.696956	0.737583	0.710611	0.826138	0.868228	1.02198	0.758093	0.617593
	0.906466	0.903096	0.889787	1.22091	0.897889	1.05033	0.947492	1.11275	1.03592			0.819058	0.54676	0.712001	0.89574	0.847028	0.64838	0.637296	0.870009	0.918949	0.786497	0.805822	0.722901	0.581768															0.630124	0.464482	0.496564	0.507945	0.623611	0.780138	0.846026	0.854242	0.774377	0.779886	0.827348
	0.672623	0.824682	0.803299	0.838272	0.793949	1.13217	0.95549	0.59791	1.02054	0.645844	0.822472	0.783656			1.5571	0.899371	0.733311	0.98971	0.786205	1.19213	0.9527	1.072	1.03737	0.842755	0.923315	0.830087	0.977181	1.17613	0.941217										1.24739	0.860726	1.10024	1.04631	1.10163	1.03259	0.843952	0.969065	0.962822	1.02953	0.955311
	N1	N2	N3	N4
DIV14	0.954459	0.904065	0.766256	0.696303
DIV21	0.996071	0.753247	0.71454
DIV28	0.824242	0.994039	1.02745
NMDA_6 hr
	1.23336	0.879987	1.00001	0.701119	0.755926	0.903204	1.05301	1.05473	1.02039	0.944162	1.17523	0.926737	1.0584	0.811639	0.888335		0.911579	1.12161	0.971595	1.21688	1.23041	0.768132	1.00645	0.840651	0.839395	0.95838	0.939303	1.1468	1.14896	0.875482	0.908846	1.25526	0.9776	2.0356	1.19624	1.12889	1.38347	1.1212	0.896529		0.69913	0.799584	0.942065	0.617334	0.882328	0.850154	0.951835	0.961288	0.697376
	0.811394	1.03273	1.1192	0.847705	0.961935	0.743487	0.902251	0.857762	1.01355	0.987089	0.96885		0.831293	0.761574	0.680819	0.830874	0.783171	0.754637	0.773442	0.783391	0.845117	0.750897	0.781504			0.646107	0.870729	0.806787	0.769442	0.814265	0.849087	0.909514	0.917469	0.873814	0.934675
	0.958923	0.946442	0.679571	0.680244	0.567654	0.696829	0.676306	0.92777	0.768018			0.983197	0.952519	0.992874	0.698224	0.659133	0.902244	0.909561	0.886553	1.12305	1.10724	1.08338	1.00155	0.941012		0.855169	0.854486	0.783354	0.84522	0.690141	0.846251	0.731312	1.03066	0.924379	0.745787	0.855965
	N1	N2	N3
DIV14	0.960417	1.08171	0.810409
DIV21	0.93145	0.779702	0.839189
DIV28	0.766862	0.941581	0.832975
[truncated: 23 more columns]

## Sheet: nuclear pan-PXN_Nuclear Average
control medium
	101.145	98.4479	107.755	102.186	84.1758	88.1359	70.9032	85.2093	85.9202	79.8053	122.468	125.952	123.917	79.1778		132.1	140.445	130.405	106.745	142.928	117.606	135.345	121.407	163.497	149.725	139.275	121.284	110.673	129.673	110.465		73.6655	58.8117	53.6161	58.2657	57.7191	51.8636	50.8622	64.0893	51.3544	55.1383	59.7053	70.6289	63.7525	48.0052		124.832	100.259	110.559
	91.6814	101.541	97.9277	105.574	89.7822	88.3927	83.0634	90.7991	76.3614	108.498	97.0788	93.5024	93.4126			83.6655	68.8117	63.6161	68.2657	67.7191	61.8636	60.8622	74.0893	61.3544	65.1383	69.7053	80.6289	73.7525	58.0052			114.422	114.558	101.121	101.37	114.216	109.02	89.2251	75.0588	132.323	143.057	89.9549	79.5584	107.537	86.1756	100.309	148.039	157.673
	80.9575	50.6481	74.4937	0.395861	51.5852	67.6569	57.7979	67.8759	66.9475	61.3585	73.5731					62.4198	59.6068	55.6292	55.0501	60.1358	52.0213	53.0016	58.1279	57.8366	57.978	56.06	67.8638	57.7199	52.8517	54.6806	51.7385		94.8648	90.3348	59.2589	54.2964	61.4825	61.7602	106.715	60.778	99.4054	110.173	80.8868	81.0802	97.7263	98.9393
	N1	N2	N3
DIV14	96.7999	130.105	105.133	105.133
DIV21	93.6627	68.3913	103.86
DIV28	59.39	57.0451	82.6929
NMDA_25'
	107.035	116.508	107.418	131.997	100.684	111.556	106.325	111.603	43.7025	34.0781	61.5575	55.2468	70.7715	57.0096	33.1995		64.443	72.3443	72.1654	64.9957	60.9075	46.3421	80.4862	72.1804	56.8953	67.3536	58.9939	50.0642	63.1346	69.8494	66.2792	57.2341	56.3351	50.8275	52.3976	52.1129	41.5902		88.0046	88.9669	79.3988	79.0208	80.5492	105.339	82.1002	82.342	82.8816	96.0904	85.765
	163.332	73.9646	98.6773	118.244	136.043	94.2779	118.651	99.4492	133.142		40.0278	34.5033	27.9089	42.8797	30.8496	26.6641	26.4162	43.7114	45.3132	29.3085	39.6309	30.1434	30.0462																42.8823	76.1913	81.3308	72.607	106.74	138.948	80.6428	96.8606	100.248	95.573	106.03
	36.5335	47.9824	65.1145	54.5602	50.5165	50.7487	37.2642		45.4364	45.4147	39.1549	37.728			49.4895	48.5355	44.7721	40.7072	50.2189	47.4437	40.6788	45.3554	40.4082	44.2646	41.1554	46.1822	42.6849	37.0214	42.7515										73.4424	75.8041	86.7292	79.8246	88.6856	69.701	94.8823	73.7318	92.9123	74.161	92.286
		N1	N2	N3	N4
DIV14		83.2461	60.8063	87.6226	92.1265
DIV21		115.087	34.4156	88.0762
DIV28		46.4049	44.1113	81.6462
NMDA_6 hr
	57.1618	58.1377	62.7463	55.4588	72.333	54.1418	55.172	67.2355	62.3974	67.0052	49.2684	56.8437	53.7431	64.929	67.9757		90.0454	99.9933	90.5014	93.3407	70.4082	129.173	97.3467	94.6087	89.8615	96.48	100.656	115.344	97.6799	83.3574	94.4733	172.457	110.91	150.047	94.905	104.012	119.754	98.2746	96.9514			70.1225	70.6142	101.602	74.8207	144.854	122.36	103.986	116.077
	70.2984	79.5403	95.5489	84.5242	95.4179	67.848	98.3759	64.3451	72.1097	72.8541	91.0548		65.6908	56.7798	56.1022	67.374	74.5457	65.7145	88.2558	58.7267	57.3756	53.529	68.1568							115.517	144.114	142.491	83.4635	133.995	123.273	121.262	131.671	97.387	115.157
	46.2655	56.0656	67.7533	74.914	56.787	47.1113	40.0568	32.6015	43.7772				51.1641	55.7046	39.9906	49.7251	71.0396	51.3457	44.5892	52.1754	33.1571	40.1087	44.1998	39.0859	35.5397					92.9328	89.311	98.2086	91.7085	97.2331	104.079	96.3022	103.925	88.083	94.3389	96.5215
	N1	N2	N3
DIV14	60.3033	103.938	84.4902
DIV21	81.0834	64.7501	120.833
DIV28	51.7036	46.7558	95.6949
[truncated: 23 more columns]
