# Supplementary material for: Nuclear paxillin functions as a molecular switch for alternative splicing in neurons during a critical period of brain development
Source: EMBO J. 2025 Sep 9;44(21):5965–92. doi: 10.1038/s44318-025-00560-8 (PMC12583701; doi:10.1038/s44318-025-00560-8)
Supplement: Supplementary file 14 — Figure EV3D Source Data [file 44318_2025_560_MOESM14_ESM.xlsx]

## Sheet: p35+CDK5 _N C ratio
control medium
	1.21446	1.34053	1.05965	1.01677	1.40045	1.24442	1.40414	0.921835	0.935385	0.960138		1.20283	1.63621	1.40485	1.28855	1.47866	1.49949	1.11619	1.21061	1.26583	1.49439	0.875385					0.809745	0.88567	0.949162	0.805866	0.839466	0.944236	0.940725	1.01111	0.796675	0.904691	0.972787	0.688026	0.850094	0.988115	0.710893	0.905845	0.835078	0.825863	0.908994	1.07875
	1.73969	1.48211	1.6366	1.11953	1.37649	1.26629	1.66561	1.28597	1.19445	1.69014		0.744019	0.961951	1.00824	1.11386	1.00745	0.949873	1.23046	0.9093	0.958288	0.803718	0.97722					1.33808	0.875841	0.979007	0.997874	1.2299	0.987622	1.18229	1.46155	0.973646	1.21477	1.96379	1.24807	1.47886
	1.00677	1.41778	0.529873	1.53526	1.19622	1.28317	1.1946	1.03966	1.3726	1.13873		1.60583	0.953896	0.960008	1.15745	1.28381	1.23619	1.02107	1.70182	1.23707	1.28961	1.4048	1.53663	1.39622	1.32535		1.19857	1.45605	1.92227	1.33467	1.34796	1.34161	1.24109	1.46179	0.949226	1.08275	1.34922	1.01826
	N1	N2	N3
DIV14	1.14978	1.31573	0.88259
DIV21	1.44569	0.969489	1.22548
DIV28	1.17147	1.29355	1.30862
NMDA_25'
	1.06838	0.794542	1.11251	0.799464	1.06757	1.07232	0.856939	1.47771	0.491225	0.928597		1.04192	0.846205	0.908611	1.14527	0.642393	1.00811	1.28661	1.47635	1.30761	0.848802			0.825552	0.824695	0.814608	0.955744	0.903196	0.900921	0.906273	0.800993	0.867187	0.83302	0.541773	0.453792	0.865969	0.893517	0.924327
	1.23699	1.29628	1.34411	1.06094	1.09602							0.88811	0.908202	0.939039	0.665815	0.888586	0.893402	0.87	0.808467	0.978394	1.06975			0.905635	1.09791	0.960166	1.481	0.904716	1.18485	1.26744	1.38933	0.903243	0.993598
	1.38645	1.01712	1.0386	1.04412	0.976389	1.10569	0.742788	2.14827	1.4332	1.32432	1.40215		1.72432	0.951175	1.10877	1.24012	1.12085	1.61102	1.18241	0.935375	1.17259	1.18803	0.800052	1.14607									0.985194	0.973595	1.55893	1.05455	1.24573	1.58655	1.76359	0.730474	1.09497	1.30664	0.871898	1.1762
	N1	N2	N3
DIV14	0.966925	1.05119	0.820771
DIV21	1.20687	0.890976	1.10879
DIV28	1.2381	1.18497	1.19569
NMDA_6 hr
	1.39413	1.45022	1.17625	1.41531	0.867973	1.16676	1.04827	1.04661	0.933288	1.34247		1.41293	1.29398	1.42883	1.06213	1.30928	1.46596	1.08105	1.88071	1.68233	1.21677						0.95196	1.23843	0.904798	0.721478	0.954783	1.22195	1.03412	1.05897	0.800378	0.792443	1.18936
	1.15104	1.49104	0.998947	1.25163	1.22173	1.30936	1.09071	1.15116	1.49654			0.891957	1.10455	1.13402	1.02995	0.954947	1.10285	0.840067	1.21671	1.147	1.19524	1.08289	1.17158	1.27966	0.823674		1.0684	0.860421	0.830422	1.13637	0.866931	1.02452	1.04088	0.905111	0.994069	0.877328	1.01513
	1.12944	1.05451	0.718212	0.863238	0.996364	1.85704	1.86612	1.54431	1.77293	0.815888		1.06779	1.48989	1.40721	0.89032	1.3335	1.03118	1.04754	0.886296	1.10396	1.66186						1.34274	1.78021	1.35763	1.31253	1.26799	0.971239	1.52005	0.985359	0.952878	1.45572	0.935811
	N1	N2	N3
DIV14	1.18413	1.3834	0.98806
DIV21	1.24024	1.06965	0.965416
DIV28	1.2618	1.19195	1.26201

## Sheet: Nuclear p35+CDK5 _Nuclear Avera
control medium
	75.4622	46.4956	73.282	62.9326	73.52	65.9204	50.1729	55.3368	54.6471	73.3098		59.0104	61.4096	75.7334	62.9831	52.1924	71.3167	63.7293	47.6268	58.3738	49.2606	56.1659					93.7745	57.8227	101.361	78.0715	80.1321	93.8163	115.682	81.0192	83.9394	90.2804	74.6245	81.3489	93.5051	112.931	87.7305	70.8796	73.8108	92.1275	101.225	98.3352
	83.2774	76.4676	79.4609	56.8506	29.6625	43.6331	88.0175	57.6359	59.7943	60.457		46.1534	65.8503	64.098	189.722	66.5462	42.4616	41.7546	42.3295	41.4251	47.6346	44.7735					85.6321	90.978	76.3623	87.3967	68.643	62.4777	80.2698	78.8136	88.2056	82.4868	85.5744	81.9846	92.1285
	51.0373	46.7008	59.9076	49.1907	54.4228	52.7989	45.2186	46.9946	55.7168	43.8964		82.615	65.6761	40.7893	60.6008	76.4189	63.9911	59.8412	62.0342	60.8138	60.7669	63.0143	64.6846	64.5976	56.5345		9.11636	52.7118	133.507	100.015	35.4727	110.519	94.5925	113.004	32.713	39.8535	51.2191	51.7407
	N1	N2	N3
DIV14	63.1079	59.8002	88.1208
DIV21	63.5257	62.9771	81.6118
DIV28	50.5885	63.027	68.7054
NMDA_25'
	37.8455	58.8672	86.499	74.9789	78.466	89.7437	88.8814	32.7273	30.6301	56.9793		35.7026	41.1656	34.3273	43.3145	38.3393	50.1416	55.8347	34.3049	42.1389	52.8271		39.0003	69.2846	67.6763	76.1779	70.7313	50.025	52.7013	32.4598	30.9985	33.5065	18.4669	16.923	37.4767	48.618	42.6103
	56.1612	57.9504	80.8837	123.208	55.5738		37.918	37.3001	38.2762	38.3061	40.3765	36.3436	38.4912	38.673	41.3645	44.4023							82.682	74.0488	80.0468	73.7878	63.4573	77.391	71.3171	50.6423	65.1888	79.4331
	34.7283	18.8442	20.7771	22.0626	49.7011	19.4531	35.5808	40.7334	34.055	35.8164	35.6815			28.1029	23.7601	21.7423	28.2038	28.1705	27.6005	25.0184	28.0601	23.0943	23.5173	22.9156	30.3937		47.8036	47.8927	67.3474	46.7235	58.9738	72.4379	52.181	17.5379	35.325	57.2083	53.2695	45.9647
	N1	N2	N3
DIV14	63.5618	42.8096	45.7771
DIV21	74.7555	39.1452	71.7995
DIV28	31.5849	25.8816	50.2221
NMDA_6 hr
	57.3911	57.3148	58.4218	54.5298	82.8198	91.4384	51.5861	47.6082	50.038	45.3873		42.9295	36.8476	39.8359	63.0278	56.5679	61.7373	50.7713	44.9028	44.2618	64.6031					58.646	40.6975	57.5299	81.9688	35.606	38.7544	44.4101	80.9738	58.8091	54.2731	40.0965
	43.228	66.4394	53.9462	61.794	56.3132	47.4594	46.9879	37.1802	58.8166		43.1487	47.0107	64.2198	54.455	62.9327	58.1451	58.3087	68.3984	64.9466	66.3624	63.4098	58.9761	61.3243	63.5521		75.9179	60.2337	72.8721	122.421	68.4818	62.8846	43.8334	45.2083	54.9842	66.3024	58.3005
	32.424	120.442	53.8809	39.6922	35.4517	28.1598	30.9938	20.9257	34.5086	43.7297		51.9233	35.885	37.6917	39.786	35.923	35.0299	28.9672	31.0822	28.1751	41.4387					40.2286	47.9077	38.9526	35.115	85.5386	24.3222	39.2281	28.3947	32.887	39.3696	39.1976
	N1	N2	N3
DIV14	59.6535	50.5485	53.7968
DIV21	52.4628	59.6565	66.4945
DIV28	44.0208	36.5902	41.0129

## Sheet: p-PXN S83 _N C ratio
control medium
	2.45899	4.4214	2.75864	2.8439	4.62787	3.83237	4.31698	3.22487	3.96184	3.15353		2.1574	2.08702	1.51788	2.41154	2.30336	1.97705	1.90959	1.60705	1.57265	2.44172	1.21352					2.94818	1.84535	2.75537	3.60899	3.48821	2.48976	1.38379	2.76235	2.39345	1.34325	3.04084	3.49217	3.06213	3.66508	1.51148	4.37005	3.97442	4.16699	2.98616	3.9168
	1.70628	2.13035	2.33325	1.66774	2.05783	1.52067	2.13264	2.30094	1.43092	1.78182		1.47856	2.23855	3.07473	3.39302	2.67532	2.54004	2.78567	3.39985	2.93578	2.84122	1.91801					2.61875	2.7569	2.6451	2.35063	4.05866	2.87537	2.70396	3.19662	2.03965	2.12613	3.15198	2.31545	3.13694
	1.14694	3.22793	1.70247	2.93066	1.97291	2.69661	3.09733	1.89278	2.59141	1.50031		1.97367	1.23152	3.6571	1.38599	1.52843	1.32148	1.54591	2.73745	1.4343	1.41934	1.96147	1.76689	2.35943	1.45873		2.02846	3.12274	3.67823	3.59051	4.04836	2.3375	3.16908	2.08745	3.03805	2.94457	3.82036	1.74902
	N1	N2	N3
DIV14	3.56004	1.92716	2.96024
DIV21	1.90624	2.66189	2.7674
DIV28	2.27594	1.84155	2.96786
NMDA_25'
	1.86007	1.49304	2.52444	2.115	5.69026	1.53435	1.3515	2.56649	1.30179	2.87666		1.23996	1.98062	1.17695	1.78139	1.12629	1.26053	1.48485	2.47337	1.70883	1.13699		1.7173	1.51106	1.35049	2.79139	1.55652	2.04153	2.20519	1.93911	2.57157	2.24914	1.47446	1.77844	2.25181	2.59984	2.30673
	1.10363	1.34779	1.47482	1.01523	1.08806			2.10901	1.64367	2.03232	1.1576	2.58239	1.74106	1.49758	1.10782	2.36956	1.98845						1.78513	1.48824	2.41008	3.29896	3.84479	2.62033	2.22603	2.39594	2.674	2.4773
	2.08861	1.74257	1.74171	1.24241	2.30934	2.5225	2.37824	2.62175	1.92017	2.14866	2.75074			1.50329	1.51357	1.84318	1.96138	1.3513	1.65909	1.60235	1.2076	1.57634	1.74057	1.03662	1.73458			3.21757	3.61413	3.53917	2.28689	4.16677	2.66577	3.12372	2.44875	2.65312	2.55841	1.8891	2.93987
	N1	N2	N3
DIV14	2.33136	1.53698	2.02297
DIV21	1.20591	1.82295	2.52208
DIV28	2.13334	1.56082	2.92527
NMDA_6 hr
	1.92903	1.9811	1.15387	1.55722	1.47419	1.01416	1.94385	2.38589	1.82311	2.02119		1.45038	1.00204	1.16345	1.12584	1.18637	1.01463	1.03801	1.52177	1.10945	1.04971			1.53035	3.28596	1.59064	2.19382	1.81129	1.74261	2.29184	1.38624	2.13177	2.58381	4.57905
	1.24298	2.07422	1.8884	1.25196	1.85868	1.29523	1.13898	1.59074	2.18102			1.95666	1.55055	1.70014	1.89273	2.54002	1.22848	1.19917	2.70162	1.15227	1.6566	1.38159	1.58506	2.09939	1.49753			1.44529	1.4378	1.29631	1.03134	1.41101	1.72391	2.48201	1.56045	1.56223	1.41295	1.542
	1.89954	2.18944	1.32213	2.456	1.87853	2.89547	1.70801	3.83569	2.77489	2.2143		1.5621	2.19299	2.71166	1.4827	2.73796	1.27525	1.99671	1.41341	2.40149	1.96286							3.19367	4.28563	3.72697	2.98044	2.09821	2.61935	1.87391	2.79002	2.60504	2.97195	1.72275
	N1	N2	N3
DIV14	1.72836	1.16616	2.28431
DIV21	1.61358	1.72441	1.53685
DIV28	2.3174	1.97371	2.80618

## Sheet: Nuclear p-PXN S83 _Nuclear Aver
control medium
	80.5508	56.7094	68.8219	74.6949	77.9204	73.2692	48.6961	58.5068	56.954	81.1226		67.5188	55.7677	59.578	63.1699	43.297	59.4252	60.504	46.5725	45.6135	55.2888	51.7648					113.224	102.991	24.0156	28.4557	22.555	28.0208	39.4136	29.4705	21.8327	25.0215	21.4774	26.9575	26.4688	32.0599	25.27	20.8892	24.2063	34.2178	34.4548	40.4293
	90.5183	88.6212	89.0027	66.6925	21.8672	39.3088	82.9398	58.1548	90.876	79.4052		47.338	40.0121	38.9	48.955	45.565	26.1385	31.2508	35.971	36.8271	46.3706	48.3281					62.046	65.251	58.3874	67.5794	43.0913	55.1868	60.0793	66.1143	60.1371	62.1293	44.8647	43.3725	56.4911	57.2869
	41.1795	30.5189	66.6527	74.1981	31.8303	40.4428	41.406	40.9894	43.7782	23.7998		46.5345	52.2919	39.1034	45.0792	57.6214	61.1459	40.9134	30.7526	40.4139	44.6794	47.8756	59.4459	40.4738	31.8752		28.9539	51.7894	50.8065	58.2477	47.4292	42.5807	41.2018	39.3769	53.125	42.5341	49.4727	66.4301	47.6623
	N1	N2	N3
DIV14	67.7246	55.3182	36.0715
DIV21	70.7387	40.5142	57.2869
DIV28	43.4796	45.5862	47.6623
NMDA_25'
	41.5812	68.8136	25.2835	43.6005	76.4417	38.7608	47.071	36.2555	30.8541	153.611		36.38	49.8454	25.0971	57.725	52.0587	61.477	63.6063	37.4923	43.3315	76.5446		72.1621	95.919	92.8989	110.097	88.3803	77.5027	80.3786	53.7623	40.8639	54.2796	64.4802	95.2012	72.3457	80.9145	76.2363
	76.8594	89.5045	115.056	75.3985	85.9635		50.2109	49.1583	51.4593	45.2041	40.5745	45.3643	55.2815	45.2637	62.4202	73.3199							66.6298	57.1261	60.3282	64.0139	68.6795	54.0853	50.9187	45.3155	54.7038	59.8126	58.1613
	85.6829	28.4643	34.894	35.3861	99.5256	30.8079	107.448	61.9941	58.6545	32.7679	42.6725			30.6129	67.2593	35.5639	57.0822	39.5204	25.975	33.2659	55.848	28.9093	34.8167	36.1089	41.5811			50.0403	53.4273	45.4368	46.4351	49.1612	43.8064	40.2268	42.0441	55.6331	56.399	49.1432	58.9171	49.2225
	N1	N2	N3
DIV14	56.2272	50.3558	77.0282
DIV21	88.5564	51.8257	58.1613
DIV28	56.2089	40.5453	49.2225
NMDA_6 hr
	33.8237	38.6424	34.7542	30.5284	40.788	35.608	43.6107	39.0713	27.8605	25.3238		37.2187	20.6397	30.5044	80.831	54.5235	42.1137	52.3987	43.4405	36.3452	52.4776						110.396	52.9314	102.789	75.0598	60.7196	53.7591	72.8572	111.698	89.1704	96.5922	87.6354
	42.7365	120.132	172.18	74.7301	78.1808	42.7427	56.5954	52.0194	142.631			58.1035	56.8599	62.9711	48.7957	62.8256	47.5474	56.6889	54.704	50.8269	55.6026	50.3548	45.0273	51.6083	64.7633		62.8406	60.8368	63.2762	49.8071	65.537	56.5013	46.9326	50.6663	57.9379	62.8132	57.9604	57.7372
	77.1982	94.8926	97.9369	106.796	67.0154	47.9769	46.4395	29.9211	86.0693	87.9276		64.7397	27.2844	42.4649	34.253	26.5399	26.6382	15.3435	21.6542	13.2432	39.2288						45.3122	48.147	53.3257	49.7828	59.7787	62.8565	58.9671	55.0285	46.018	51.3833	57.8912	53.4992
	N1	N2	N3
DIV14	35.0011	45.9194	83.0553
DIV21	86.883	54.5058	57.7372
DIV28	74.2173	27.4056	53.4992
