# Supplementary material for: Nuclear paxillin functions as a molecular switch for alternative splicing in neurons during a critical period of brain development
Source: EMBO J. 2025 Sep 9;44(21):5965–92. doi: 10.1038/s44318-025-00560-8 (PMC12583701; doi:10.1038/s44318-025-00560-8)
Supplement: Supplementary file 15 — Figure EV4B Source Data [file 44318_2025_560_MOESM15_ESM.xlsx]

## Sheet: N2a_EFGP minigene_Lat A_phalloi
Paxillin WT-mCherry_Con
	47.0656	81.8859	45.651	55.4908	168.568	180.928	194.594	221.846	67.8839	70.4697	198.063	205.906	72.8851	52.5852	136.884	144.625	109.994	89.3378	168.217	184.682	76.104		207.332	206.512	29.4451	23.9293	48.8613	79.4706	90.9283	94.7538	223.78	227.117	149.436	111.318	82.6684	55.2702	89.7753		103.602	103.62	162.886	85.6748	66.2835	64.0408	82.5991	95.0947	70.9815	82.0957	57.5754
	106.929	63.5451	69.3202	79.1528	68.7034	53.3697	63.3436	60.1135	88.3136	76.0885	79.2366	105.901	82.66	97.2516	99.4161	82.5542	79.9549	77.4572	70.6232	54.0511	91.6043		107.207	93.7914	117.044	109.137	92.4634	97.6227	109.655	85.1592	124.817	176.116	101.695	79.4369	113.875	64.648	96.8379		138.917	103.013	102.037	120.382	133.355	124.93	134.537	151.54	128.631	160.513	110.983
	48.835	59.3277	25.2042	32.3129	67.519	27.7466	41.0653	20.8072	36.7591	34.7958	32.9126	19.0064	47.0177	49.8206	86.6064	43.7062	37.2335	10.2917	12.2415	16.962	46.1825		109.369	91.6507	77.172	56.2105	99.5427	44.4028	62.4037	107.291	17.4947	41.5549	86.9267	21.7465	93.5101	107.671	66.2614		37.067	65.9828	0.866266	54.3926	36.7588	60.1904	15.5702	22.361	60.8009	31.7357	39.5707
	37.0656	71.8859	35.651	45.4908	158.568	170.928	184.594	211.846	57.8839	60.4697	188.063	195.906	62.8851	42.5852	126.884	134.625	99.9937	79.3378	158.217	174.682	66.104
	N1	N2	N3
pGint-eGFP	122.555	114.707	86.5528
mCherry	78.5518	104.634	127.804
Phalloidin AF647	37.9216	72.2138	50.6888
Paxillin WT-mCherry_Lat A
	48.3981	82.2489	121.38	214.686	46.5116	191.19	202.538	112.768	40.6481	62.3471	173.972	123.392	224.527	230.278	177.267	215.679	24.3987	143.01	134.492	200.561	103.978	132.462	90.0614	99.633		171.393	204.663	29.7145	95.8056	26.6381	40.3192	32.9838	232.554	107.503	157.312	85.8291	127.541	68.8102	80.8487	59.4273	130.098		79.2988	89.3568	82.3023	65.2553	69.974	83.229	70.549
	62.7273	93.62	53.8016	89.5619	89.9538	70.9409	82.4536	99.139	59.4925	76.4096	110.541	82.584	105.874	77.9934	88.2992	92.7022	99.5063	92.0537	114.053	62.3271	81.0463	107.378	82.9809	85.4666		116.059	107.723	69.9262	67.7006	149.826	110.882	120.92	73.9941	111.741	105.179	73.4615	77.3294	94.5224	82.3364	91.7586	100.981		190.472	128.639	104.018	110.819	112.744	120.139	99.9496
	5.08237	6.80222	15.3987	6.27216	7.07819	8.93455	13.8344	9.81365	5.20595	8.70194	6.77506	7.5077	6.25649	5.3029	8.55087	5.74764	11.1692	8.24018	8.68731			3.95858				26.2172	44.8338	8.90991	39.1704	27.5774	26.4096	23.6262	21.4879	30.1205	57.296	29.0777	13.6327	1.26719	6.57029	1.62216	12.752		17.6269	6.4217	13.8051	17.31	14.0087	6.40899	23.4256
	N1	N2	N3
pGint-eGFP	133.184	103.215	77.513
mCherry	85.871	97.1462	126.451
Phalloidin AF647	7.96601	23.1607	25.6381
Paxillin S119A-mCherry_Con
	15.0905	58.381	72.4749	57.7781	84.0672	96.0642	77.3308	30.6684	94.8579	45.6482	216.19	140.931	58.7098	40.6224	102.505	56.8946	51.5432	155.129	114.505	150.617	120.337	67.9174	136.044		94.3438	54.6167	71.4318	60.9022	181.603	238.406	47.937	133.6	107.731	25.7539	12.4925	78.3763	64.1419	48.9175	71.119	86.7864	103.03	131.649	46.4352	153.791	59.1968	17.8925	55.3152	48.1991	90.1646
	99.5844	58.991	74.8173	82.3948	81.8296	58.8981	84.2834	71.8907	76.9757	107.188	87.7991	65.6531	65.0528	110.533	91.0494	108.074	74.1069	61.2202	56.1028	54.3222	51.0331	62.7613	66.7118		73.9964	83.0084	65.5683	86.5346	128.531	83.8091	74.3823	64.2655	102.369	86.1818	74.0851	113.543	101.646	119.716	103.587	82.1054	73.9036	77.5785	107.054	110.584	95.4804	99.2656	83.925	108.287	98.3222
	19.9268	12.4567	61.6778	70.6772	18.7872	18.7888	39.5323	47.481	13.3268	17.9471	2.38588	12.0534	22.2226	23.0538	41.5352	36.9026	60.3165	31.2485	47.5123	38.1263	43.7097	10.7465	15.7533		23.4388	14.1948	44.0309	39.4551	67.6581	82.2973	59.8287	58.4175	75.5987	55.0059	41.914	45.171	56.777	49.2997	25.9353	25.6244	62.7036	86.9333	106.814	64.5754	103.832	124.921	111.536	217.221	70.2626
	N1	N2	N3
pGint-eGFP	88.8829	83.3533	73.4308
mCherry	76.1423	91.9091	136.156
Phalloidin AF647	30.703	68.5378	67.3181
Paxillin S119A-mCherry_Lat A
	45.1085	66.2131	151.884	22.9918	35.4978	95.2562	109.749	46.1405	72.8014	87.7112	112.211	69.3978	31.7992	65.7441	88.2435	155.655	158.728	138.407	154.8	75.6545	94.262		129.227	98.5129	64.8471	50.1861	30.2961	78.5772	29.9404	36.1302	17.9157	62.761	50.0411	44.4591	59.2259	68.1117	185.265	109.673	80.9212	70.8687	67.6509	177.161	106.718	143.162		92.7647	64.4608	45.9421	50.6092
	62.1907	83.358	87.9889	101.017	89.5215	83.0527	64.6655	61.8961	93.521	75.442	84.0531	87.8482	84.6171	82.7465	66.7907	72.9969	66.8423	59.222	58.5539	61.3019	68.6742		87.2854	121.52	85.3513	80.0824	79.7242	77.6357	65.6893	67.9796	92.3218	97.3784	95.1643	92.1634	95.0202	86.4636	70.4465	140.459	113.499	104.12	112.197	83.065	98.8131	84.1213		124.754	140.799	109.867	108.914
	21.3426	6.90129	1.27485	3.46031	7.3389	3.064	0.290251	2.86851	5.54935	5.04211	17.9485	8.07196	0.38596	13.8558	11.5828	4.37166	2.09002	0.461278	2.14913	9.45741	20.4042		6.03043	4.16614	3.58112	38.406	2.06573	9.68117	30.1214	42.4189	1.3456	4.78806	1.73291	6.32531	32.4994	12.8497	19.0674	16.3891	20.4586	2.00991	2.55571	1.59533	2.43312	3.68316		3.48746	2.64227	13.864	95.3089
	N1	N2	N3
pGint-eGFP	89.4407	80.075	78.8299
mCherry	76.0143	92.2955	138.393
Phalloidin AF647	7.04338	12.0093	20.9527
[truncated: 16 more columns]
