# Supplementary material for: Nuclear paxillin functions as a molecular switch for alternative splicing in neurons during a critical period of brain development
Source: EMBO J. 2025 Sep 9;44(21):5965–92. doi: 10.1038/s44318-025-00560-8 (PMC12583701; doi:10.1038/s44318-025-00560-8)
Supplement: Supplementary file 16 — Figure EV4F Source Data [file 44318_2025_560_MOESM16_ESM.xlsx]

## Sheet: p-PXN S119 _Phalloidin_NC ratio
Con
	4.86753	6.02681	4.74352	1.56671	3.08819	4.09304	1.38189	2.30032	4.99408	2.00899	2.04739		2.39391	3.13382	1.46321	0.845911	0.811795	0.653927	2.35625	0.877144	1.79358	1.84672	0.93281	2.23943	0.771511	2.75521	1.51003	1.02245	1.93985	2.77895	2.07043	1.10443	1.06947	3.24836	1.24973
	N1	N2	N3
p-PXNS119 N/C Ratio	3.37441	1.54769	1.87489
Lat A
	4.847	3.149	5.203	3.839	3.505	4.398	4.836	3.048	3.027	3.598	2.392		2.87094	1.68998	1.41824	1.39192	4.97687	4.08225	2.14803	0.964814	2.63722	1.61612	2.91499	0.611858	0.910184	1.71347	1.9758	0.936368	0.743965	2.77793	2.15398	2.59354
	N1	N2	N3
p-PXNS119 N/C Ratio	3.80382	2.1718	1.84215

## Sheet: p-PXN S119_Phalloidin_necular 
Con
	27.3869	21.2478	58.004	28.5875	31.5671	25.6676	48.6326	41.8794	24.9379	70.3546	66.8043
	93.1855	94.0533	71.4694	18.0891	53.8682	55.1606	9.97779	43.7642	91.3279	54.7207	55.4913		65.4943	127.625	50.5685	14.6621	10.7068	8.97392	58.5876	9.34448	63.8535	52.1344	12.5079	83.8458	10.9458	40.0618	39.0409	31.2454	62.7845	53.7486	59.6471	15.0359	29.5873	92.0916	14.2193
	109.155	70.6197	88.1025	92.7059	92.5503	111.014	88.0681	103.83	93.1164	103.179	104.616	96.5385	107.582
Nuclear Phalloidin	33.8065	35.2891	50.9941
Nuclear p-PXNS119	66.1331	45.6088	41.9048
p-SR	90.1457	97.2108	101.477
LatA
	5.73587	16.2226	3.05337	6.37626	11.4498	19.108	6.39133	17.586	2.8092	17.8014	5.42378
	63.3834	59.8764	73.0903	42.0797	41.1703	84.1813	51.5548	64.2684	34.6952	87.3972	33.7716		60.6502	32.0626	24.0863	31.8494	139.256	106.975	43.9886	13.6711	79.9184	30.4631	58.9041	10.751	17.5344	57.151	56.7323	25.1141	8.35963	61.5605	54.3068	65.9424
	81.442	84.565	106.979	99.75	84.145	97.144	78.448	95.702	93.587	88.778	104.202	99.512
Nuclear Phalloidin	7.84703	12.3164	10.9051
Nuclear p-PXNS119	55.92	55.8445	41.6356
p-SR	93.184	86.579	96.3562
